# Supplementary material for: Poly[tris­(2,5-dimethyl­benzene-1,4-­dicarboxyl­ato)bis­(pyridine)trizinc(II)]
Source: Acta Crystallogr Sect E Struct Rep Online. 2010 Feb 13;66(Pt 3):m282. doi: 10.1107/S1600536810004848 (PMC2983653; doi:10.1107/S1600536810004848)
Supplement: Supplementary file 1 [file e-66-0m282-sup1.cif]

##############################################################################
###                                                                        ###
###        Electronic paper (Acta Crystallographica Section E)             ###
###                                                                        ###
##############################################################################
#                                                                            #
# This CIF contains the data in a paper accepted for publication in Acta     #
# Crystallographica Section E. It conforms to the requirements of Notes      #
# for Authors for Section E, and has been peer reviewed under the auspices   #
# of the IUCr Commission on Journals.                                        #
#                                                                            #
# Full details of the Crystallographic Information File format               #
# are given in the paper "The Crystallographic Information File (CIF):       #
# a New Standard Archive File for Crystallography" by S. R. Hall, F. H.      #
# Allen and I. D. Brown [Acta Cryst. (1991), A47, 655-685].                  #
#                                                                            #
# The current version of the core CIF dictionary is obtainable from          #
# ftp://ftp.iucr.org/pub/cif_core.dic. The current version number is 2.4.    #
#                                                                            #
# Software is freely available for graphical display of the structure(s) in  #
# this CIF.  For information consult the CIF home page http://www.iucr.org/  #
# cif/home.html                                                              #
#                                                                            #
# This file may be used for bona fide research purposes within the           #
# scientific community so long as proper attribution is given to the journal # 
# article from which it was obtained.                                        #
#                                                                            #
##############################################################################
                                             
data_I
_audit_creation_method     SHELXL-97
_journal_date_recd_electronic     2009-10-26
_journal_date_accepted     2010-02-07
_journal_name_full     'Acta Crystallographica, Section E'
_journal_year     2010
_journal_volume     66
_journal_issue      3
_journal_page_first     m282
_journal_page_last     m282
_journal_paper_category     QM
_journal_coeditor_code     BV2132
_publ_contact_author
;
     Fang-Kuo Wang
     Department of Chemistry
     West Anhui University
      Lu' an 237012
People's Republic of China
;
_publ_contact_author_email     wangfangkuo2491@126.com
_publ_contact_author_fax     86-564-3305696
_publ_contact_author_phone     86-564-3305801
_publ_section_title
;
Poly[tris(2,5-dimethylbenzene-1,4-dicarboxylato)bis(pyridine)trizinc(II)]
;
loop_
    _publ_author_name
    _publ_author_address
    'Wang, Fang-Kuo'
;
    Department of Chemistry
    West Anhui University,
        Lu' an 237012
People's Republic of China
    Department of Chemistry
        Xiamen University
        Xiamen 361005
 People's Republic of China
;
    'Yang, Shi-Yao'
;
   Department of Chemistry
      Xiamen University
      Xiamen 361005
People's Republic of China
;
    'Huang, Rong-Bin'
;
   Department of Chemistry
      Xiamen University
      Xiamen 361005
People's Republic of China
;
    'Nie, Li'
;
   Department of Chemistry
    West Anhui University,
     Lu' an 237012
People's Republic of China
;
_chemical_name_systematic
;
Poly[tris(2,5-dimethylbenzene-1,4-dicarboxylato)bis(pyridine)trizinc(II)]
;
_chemical_name_common     ?
_chemical_formula_moiety     'C40 H34 N2 O12 Zn3'
_chemical_formula_sum     'C40 H34 N2 O12 Zn3'
_chemical_formula_iupac     '[Zn3 (C10 H8 O4)3 (C5 H5 N)2]'
_chemical_formula_weight     930.80
_chemical_melting_point     ?
_symmetry_cell_setting     monoclinic
_symmetry_space_group_name_H-M     'C 2/c'
_symmetry_space_group_name_Hall     '-C 2yc'
loop_
    _symmetry_equiv_pos_as_xyz
    'x, y, z'
    '-x, y, -z+1/2'
    'x+1/2, y+1/2, z'
    '-x+1/2, y+1/2, -z+1/2'
    '-x, -y, -z'
    'x, -y, z-1/2'
    '-x+1/2, -y+1/2, -z'
    'x+1/2, -y+1/2, z-1/2'
_cell_length_a     22.3372(15)
_cell_length_b     10.2643(7)
_cell_length_c     16.9261(11)
_cell_angle_alpha     90.00
_cell_angle_beta     105.1400(10)
_cell_angle_gamma     90.00
_cell_volume     3746.0(4)
_cell_formula_units_Z     4
_cell_measurement_reflns_used     2781
_cell_measurement_theta_min     2.1975
_cell_measurement_theta_max     24.9988
_cell_measurement_temperature     299(2)
_exptl_crystal_description     block
_exptl_crystal_colour     colorless
_exptl_crystal_size_max     0.12
_exptl_crystal_size_mid     0.08
_exptl_crystal_size_min     0.07
_exptl_crystal_density_diffrn     1.650
_exptl_crystal_density_meas     ?
_exptl_crystal_density_method     'not measured'
_exptl_crystal_F_000     1896
_exptl_absorpt_coefficient_mu     1.974
_exptl_absorpt_correction_type     Multi-scan
_exptl_absorpt_process_details     '(SADABS; Bruker, 2002)'
_exptl_absorpt_correction_T_min     0.7976
_exptl_absorpt_correction_T_max     0.8742
_exptl_special_details
;
;
_diffrn_ambient_temperature     299(2)
_diffrn_radiation_type     MoK\a
_diffrn_radiation_wavelength     0.71073
_diffrn_radiation_source     'fine-focus sealed tube'
_diffrn_radiation_monochromator     graphite
_diffrn_measurement_device_type
                                'Bruker SMART APEX area-detector diffractometer'
_diffrn_measurement_method     '\f and \w scan'
_diffrn_detector_area_resol_mean     ?
_diffrn_reflns_number     16107
_diffrn_reflns_av_R_equivalents     0.0594
_diffrn_reflns_av_sigmaI/netI     0.0986
_diffrn_reflns_theta_min     1.89
_diffrn_reflns_theta_max     28.74
_diffrn_reflns_theta_full     26.00
_diffrn_measured_fraction_theta_max     0.923
_diffrn_measured_fraction_theta_full     0.999
_diffrn_reflns_limit_h_min     -28
_diffrn_reflns_limit_h_max     30
_diffrn_reflns_limit_k_min     -13
_diffrn_reflns_limit_k_max     13
_diffrn_reflns_limit_l_min     -21
_diffrn_reflns_limit_l_max     22
_diffrn_standards_number     0
_diffrn_standards_interval_count     0
_diffrn_standards_interval_time     0
_diffrn_standards_decay_%     0
_refine_special_details
;
Refinement of <i>F</i>^2^ against ALL reflections. The weighted <i>R</i>-factor
<i>wR</i> and goodness of fit <i>S</i> are based on <i>F</i>^2^, conventional
<i>R</i>-factors <i>R</i> are based on <i>F</i>, with <i>F</i> set to zero for
negative <i>F</i>^2^. The threshold expression of <i>F</i>^2^ >
\s(<i>F</i>^2^) is used only for calculating <i>R</i>-factors(gt) <i>etc</i>.
and is not relevant to the choice of reflections for refinement.
<i>R</i>-factors based on <i>F</i>^2^ are statistically about twice as large
as those based on <i>F</i>, and <i>R</i>- factors based on ALL data will be
even larger.
;
_reflns_number_total     4487
_reflns_number_gt     3559
_reflns_threshold_expression     I>2\s(I)
_refine_ls_structure_factor_coef     Fsqd
_refine_ls_matrix_type     full
_refine_ls_R_factor_all     0.0863
_refine_ls_R_factor_gt     0.0656
_refine_ls_wR_factor_gt     0.1451
_refine_ls_wR_factor_ref     0.1558
_refine_ls_goodness_of_fit_ref     1.077
_refine_ls_restrained_S_all     1.077
_refine_ls_number_reflns     4487
_refine_ls_number_parameters     262
_refine_ls_number_restraints     0
_refine_ls_hydrogen_treatment     constr
_refine_ls_weighting_scheme     calc
_refine_ls_weighting_details
        'calc w=1/[\s^2^(Fo^2^)+(0.0282P)^2^+12.5564P] where P=(Fo^2^+2Fc^2^)/3'
_atom_sites_solution_hydrogens     geom
_atom_sites_solution_primary     direct
_atom_sites_solution_secondary     difmap
_refine_ls_shift/su_max     0.000
_refine_ls_shift/su_mean     0.000
_refine_diff_density_max     0.735
_refine_diff_density_min     -0.625
_refine_ls_extinction_method     none
_refine_ls_extinction_coef     ?
loop_
    _atom_type_symbol
    _atom_type_description
    _atom_type_scat_dispersion_real
    _atom_type_scat_dispersion_imag
    _atom_type_scat_source
    'C' 'C' 0.0033 0.0016
                         'International Tables Vol C Tables 4.2.6.8 and 6.1.1.4'
    'H' 'H' 0.0000 0.0000
                         'International Tables Vol C Tables 4.2.6.8 and 6.1.1.4'
    'N' 'N' 0.0061 0.0033
                         'International Tables Vol C Tables 4.2.6.8 and 6.1.1.4'
    'O' 'O' 0.0106 0.0060
                         'International Tables Vol C Tables 4.2.6.8 and 6.1.1.4'
    'Zn' 'Zn' 0.2839 1.4301
                         'International Tables Vol C Tables 4.2.6.8 and 6.1.1.4'
_computing_data_collection     'SMART (Bruker, 2002)'
_computing_cell_refinement     'SAINT (Bruker, 2002)'
_computing_data_reduction     'SAINT (Bruker, 2002)'
_computing_structure_solution     'SHELXS97 (Sheldrick, 2008)'
_computing_structure_refinement     'SHELXL97 (Sheldrick, 2008)'
_computing_molecular_graphics     'ORTEPII (Johnson, 1976)'
_computing_publication_material     'SHELXL97 (Sheldrick, 2008)'
loop_
    _atom_site_type_symbol
    _atom_site_label
    _atom_site_fract_x
    _atom_site_fract_y
    _atom_site_fract_z
    _atom_site_U_iso_or_equiv
    _atom_site_adp_type
    _atom_site_calc_flag
    _atom_site_refinement_flags
    _atom_site_occupancy
    _atom_site_disorder_assembly
    _atom_site_disorder_group
    Zn Zn1 0.40381(2) 0.67147(5) 0.55736(3) 0.02859(17) Uani d . 1 . .
    Zn Zn2 0.2500 0.7500 0.5000 0.02465(19) Uani d S 1 . .
    O O1 0.40247(16) 0.7797(3) 0.4622(2) 0.0379(8) Uani d . 1 . .
    O O2 0.31369(15) 0.8673(3) 0.4686(2) 0.0347(7) Uani d . 1 . .
    O O3 0.29594(17) 1.2435(4) 0.12228(19) 0.0425(9) Uani d . 1 . .
    O O4 0.39737(16) 1.2197(4) 0.1478(2) 0.0426(9) Uani d . 1 . .
    O O5 0.37531(18) 0.4905(4) 0.5713(3) 0.0557(11) Uani d . 1 . .
    O O6 0.30025(18) 0.5819(3) 0.4821(2) 0.0444(9) Uani d . 1 . .
    N N1 0.49686(18) 0.6283(4) 0.5907(3) 0.0397(10) Uani d . 1 . .
    C C1 0.3588(2) 0.9476(5) 0.3687(3) 0.0309(10) Uani d . 1 . .
    C C2 0.4095(2) 0.9664(5) 0.3361(3) 0.0368(11) Uani d . 1 . .
    C C3 0.4018(2) 1.0506(5) 0.2701(3) 0.0362(11) Uani d . 1 . .
    H H3A 0.4354 1.0645 0.2483 0.043 Uiso calc R 1 . .
    C C4 0.3476(2) 1.1143(4) 0.2354(3) 0.0297(9) Uani d . 1 . .
    C C5 0.2970(2) 1.0983(5) 0.2683(3) 0.0310(9) Uani d . 1 . .
    C C6 0.3049(2) 1.0147(5) 0.3343(3) 0.0325(10) Uani d . 1 . .
    H H6A 0.2716 1.0031 0.3570 0.039 Uiso calc R 1 . .
    C C7 0.3581(2) 0.8590(4) 0.4383(3) 0.0297(9) Uani d . 1 . .
    C C8 0.4722(3) 0.9037(8) 0.3691(5) 0.074(2) Uani d . 1 . .
    H H8A 0.5009 0.9382 0.3409 0.111 Uiso calc R 1 . .
    H H8B 0.4686 0.8112 0.3608 0.111 Uiso calc R 1 . .
    H H8C 0.4871 0.9218 0.4265 0.111 Uiso calc R 1 . .
    C C9 0.3457(2) 1.1994(4) 0.1631(3) 0.0308(10) Uani d . 1 . .
    C C10 0.2367(3) 1.1692(6) 0.2392(4) 0.0521(15) Uani d . 1 . .
    H H10A 0.2090 1.1424 0.2709 0.078 Uiso calc R 1 . .
    H H10B 0.2187 1.1493 0.1825 0.078 Uiso calc R 1 . .
    H H10C 0.2439 1.2613 0.2454 0.078 Uiso calc R 1 . .
    C C11 0.3226(2) 0.4861(5) 0.5232(3) 0.0400(12) Uani d . 1 . .
    C C12 0.2872(2) 0.3605(4) 0.5142(3) 0.0322(10) Uani d . 1 . .
    C C13 0.2293(2) 0.3618(4) 0.4598(3) 0.0363(11) Uani d . 1 . .
    H H13A 0.2154 0.4392 0.4327 0.044 Uiso calc R 1 . .
    C C14 0.3094(2) 0.2458(5) 0.5566(3) 0.0381(11) Uani d . 1 . .
    C C15 0.3713(3) 0.2313(6) 0.6163(4) 0.0630(18) Uani d . 1 . .
    H H15A 0.3768 0.1427 0.6351 0.095 Uiso calc R 1 . .
    H H15B 0.3738 0.2881 0.6621 0.095 Uiso calc R 1 . .
    H H15C 0.4033 0.2537 0.5903 0.095 Uiso calc R 1 . .
    C C16 0.5188(3) 0.5242(8) 0.6329(6) 0.103(4) Uani d . 1 . .
    H H16A 0.4911 0.4643 0.6447 0.124 Uiso calc R 1 . .
    C C17 0.5805(4) 0.5003(10) 0.6601(8) 0.134(5) Uani d . 1 . .
    H H17A 0.5944 0.4256 0.6906 0.161 Uiso calc R 1 . .
    C C18 0.6214(3) 0.5840(8) 0.6433(6) 0.081(2) Uani d . 1 . .
    H H18A 0.6638 0.5700 0.6634 0.098 Uiso calc R 1 . .
    C C19 0.6002(3) 0.6877(7) 0.5972(4) 0.0612(17) Uani d . 1 . .
    H H19A 0.6274 0.7453 0.5821 0.073 Uiso calc R 1 . .
    C C20 0.5379(3) 0.7074(6) 0.5725(4) 0.0536(15) Uani d . 1 . .
    H H20A 0.5234 0.7808 0.5411 0.064 Uiso calc R 1 . .
loop_
    _atom_site_aniso_label
    _atom_site_aniso_U_11
    _atom_site_aniso_U_22
    _atom_site_aniso_U_33
    _atom_site_aniso_U_12
    _atom_site_aniso_U_13
    _atom_site_aniso_U_23
    Zn1 0.0302(3) 0.0257(3) 0.0305(3) -0.0001(2) 0.0090(2) 0.0002(2)
    Zn2 0.0236(4) 0.0256(4) 0.0249(3) -0.0023(3) 0.0067(3) -0.0003(3)
    O1 0.0374(18) 0.0410(19) 0.0380(18) 0.0055(15) 0.0149(15) 0.0153(15)
    O2 0.0362(18) 0.0304(17) 0.0437(19) -0.0038(14) 0.0213(15) 0.0055(14)
    O3 0.042(2) 0.060(2) 0.0234(15) 0.0153(17) 0.0050(15) 0.0087(16)
    O4 0.0374(19) 0.053(2) 0.0365(18) -0.0024(16) 0.0089(15) 0.0189(16)
    O5 0.042(2) 0.035(2) 0.087(3) -0.0140(17) 0.011(2) -0.007(2)
    O6 0.065(2) 0.0217(16) 0.058(2) -0.0018(16) 0.038(2) -0.0008(16)
    N1 0.028(2) 0.037(2) 0.052(3) 0.0043(17) 0.0073(18) 0.002(2)
    C1 0.029(2) 0.036(2) 0.030(2) -0.0017(18) 0.0097(18) 0.0038(19)
    C2 0.031(2) 0.040(3) 0.044(3) 0.004(2) 0.018(2) 0.009(2)
    C3 0.032(2) 0.045(3) 0.036(2) 0.002(2) 0.016(2) 0.009(2)
    C4 0.030(2) 0.031(2) 0.026(2) -0.0008(18) 0.0042(18) 0.0016(18)
    C5 0.027(2) 0.033(2) 0.031(2) -0.0005(18) 0.0057(18) 0.0025(19)
    C6 0.029(2) 0.035(2) 0.037(2) 0.0010(19) 0.0134(19) 0.004(2)
    C7 0.031(2) 0.026(2) 0.033(2) -0.0048(18) 0.0113(19) 0.0013(18)
    C8 0.041(3) 0.100(5) 0.092(5) 0.031(4) 0.037(3) 0.060(5)
    C9 0.036(3) 0.028(2) 0.027(2) -0.0017(19) 0.0062(19) -0.0019(18)
    C10 0.036(3) 0.070(4) 0.051(3) 0.013(3) 0.014(2) 0.020(3)
    C11 0.045(3) 0.027(2) 0.055(3) -0.005(2) 0.027(3) -0.011(2)
    C12 0.032(2) 0.021(2) 0.049(3) -0.0012(17) 0.019(2) -0.0027(19)
    C13 0.034(2) 0.023(2) 0.053(3) 0.0055(18) 0.012(2) 0.007(2)
    C14 0.033(2) 0.031(2) 0.050(3) 0.0039(19) 0.009(2) 0.002(2)
    C15 0.042(3) 0.049(4) 0.084(5) 0.002(3) -0.008(3) 0.014(3)
    C16 0.047(4) 0.083(6) 0.166(9) 0.003(4) 0.006(5) 0.071(6)
    C17 0.045(4) 0.109(7) 0.231(13) 0.015(5) 0.006(6) 0.098(9)
    C18 0.037(3) 0.081(5) 0.121(7) 0.012(4) 0.010(4) -0.002(5)
    C19 0.038(3) 0.078(5) 0.069(4) -0.011(3) 0.015(3) -0.014(4)
    C20 0.043(3) 0.059(4) 0.059(4) -0.006(3) 0.014(3) 0.007(3)
_geom_special_details
;
All e.s.d.'s (except the e.s.d. in the dihedral angle between two l.s. planes)
are estimated using the full covariance matrix. The cell e.s.d.'s are taken
into account individually in the estimation of e.s.d.'s in distances, angles
and torsion angles; correlations between e.s.d.'s in cell parameters are only
used when they are defined by crystal symmetry. An approximate (isotropic)
treatment of cell e.s.d.'s is used for estimating e.s.d.'s involving l.s.
planes.
;
loop_
    _geom_bond_atom_site_label_1
    _geom_bond_atom_site_label_2
    _geom_bond_site_symmetry_2
    _geom_bond_distance
    _geom_bond_publ_flag
    Zn1 O4 6_576 1.931(3) ?
    Zn1 O1 . 1.950(3) ?
    Zn1 O5 . 1.998(4) ?
    Zn1 N1 . 2.055(4) ?
    Zn1 C11 . 2.588(5) ?
    Zn2 O2 . 2.037(3) ?
    Zn2 O2 7_566 2.037(3) ?
    Zn2 O3 4_545 2.057(3) ?
    Zn2 O3 6_576 2.057(3) ?
    Zn2 O6 . 2.123(3) ?
    Zn2 O6 7_566 2.123(3) ?
    O1 C7 . 1.265(6) ?
    O2 C7 . 1.233(5) ?
    O3 C9 . 1.231(6) ?
    O3 Zn2 4 2.057(3) ?
    O4 C9 . 1.264(6) ?
    O4 Zn1 6_575 1.931(3) ?
    O5 C11 . 1.245(6) ?
    O6 C11 . 1.233(6) ?
    N1 C16 . 1.308(8) ?
    N1 C20 . 1.320(7) ?
    C1 C6 . 1.378(6) ?
    C1 C2 . 1.395(6) ?
    C1 C7 . 1.492(6) ?
    C2 C3 . 1.387(7) ?
    C2 C8 . 1.511(7) ?
    C3 C4 . 1.367(6) ?
    C3 H3A . 0.9300 ?
    C4 C5 . 1.393(6) ?
    C4 C9 . 1.496(6) ?
    C5 C6 . 1.384(6) ?
    C5 C10 . 1.495(7) ?
    C6 H6A . 0.9300 ?
    C8 H8A . 0.9600 ?
    C8 H8B . 0.9600 ?
    C8 H8C . 0.9600 ?
    C10 H10A . 0.9600 ?
    C10 H10B . 0.9600 ?
    C10 H10C . 0.9600 ?
    C11 C12 . 1.500(6) ?
    C12 C13 . 1.378(7) ?
    C12 C14 . 1.401(7) ?
    C13 C14 7_556 1.385(7) ?
    C13 H13A . 0.9300 ?
    C14 C13 7_556 1.385(7) ?
    C14 C15 . 1.492(7) ?
    C15 H15A . 0.9600 ?
    C15 H15B . 0.9600 ?
    C15 H15C . 0.9600 ?
    C16 C17 . 1.356(10) ?
    C16 H16A . 0.9300 ?
    C17 C18 . 1.337(11) ?
    C17 H17A . 0.9300 ?
    C18 C19 . 1.332(10) ?
    C18 H18A . 0.9300 ?
    C19 C20 . 1.359(8) ?
    C19 H19A . 0.9300 ?
    C20 H20A . 0.9300 ?
loop_
    _geom_angle_atom_site_label_1
    _geom_angle_atom_site_label_2
    _geom_angle_atom_site_label_3
    _geom_angle_site_symmetry_1
    _geom_angle_site_symmetry_3
    _geom_angle
    _geom_angle_publ_flag
    O4 Zn1 O1 6_576 . 109.70(17) ?
    O4 Zn1 O5 6_576 . 110.64(18) ?
    O1 Zn1 O5 . . 133.67(17) ?
    O4 Zn1 N1 6_576 . 100.73(17) ?
    O1 Zn1 N1 . . 98.40(16) ?
    O5 Zn1 N1 . . 95.60(17) ?
    O4 Zn1 C11 6_576 . 114.20(16) ?
    O1 Zn1 C11 . . 112.05(17) ?
    O5 Zn1 C11 . . 27.91(16) ?
    N1 Zn1 C11 . . 120.16(17) ?
    O2 Zn2 O2 . 7_566 180.00(18) ?
    O2 Zn2 O3 . 4_545 87.46(14) ?
    O2 Zn2 O3 7_566 4_545 92.54(14) ?
    O2 Zn2 O3 . 6_576 92.54(14) ?
    O2 Zn2 O3 7_566 6_576 87.46(14) ?
    O3 Zn2 O3 4_545 6_576 180.0000(10)
                                     ?
    O2 Zn2 O6 . . 90.67(13) ?
    O2 Zn2 O6 7_566 . 89.33(13) ?
    O3 Zn2 O6 4_545 . 88.47(15) ?
    O3 Zn2 O6 6_576 . 91.53(15) ?
    O2 Zn2 O6 . 7_566 89.33(13) ?
    O2 Zn2 O6 7_566 7_566 90.67(13) ?
    O3 Zn2 O6 4_545 7_566 91.53(15) ?
    O3 Zn2 O6 6_576 7_566 88.47(15) ?
    O6 Zn2 O6 . 7_566 180.0(2) ?
    C7 O1 Zn1 . . 118.2(3) ?
    C7 O2 Zn2 . . 139.4(3) ?
    C9 O3 Zn2 . 4 135.7(3) ?
    C9 O4 Zn1 . 6_575 121.2(3) ?
    C11 O5 Zn1 . . 103.4(3) ?
    C11 O6 Zn2 . . 136.0(3) ?
    C16 N1 C20 . . 116.5(5) ?
    C16 N1 Zn1 . . 122.3(4) ?
    C20 N1 Zn1 . . 121.2(4) ?
    C6 C1 C2 . . 118.3(4) ?
    C6 C1 C7 . . 116.7(4) ?
    C2 C1 C7 . . 125.1(4) ?
    C3 C2 C1 . . 117.6(4) ?
    C3 C2 C8 . . 118.1(4) ?
    C1 C2 C8 . . 124.4(4) ?
    C4 C3 C2 . . 123.6(4) ?
    C4 C3 H3A . . 118.2 ?
    C2 C3 H3A . . 118.2 ?
    C3 C4 C5 . . 119.5(4) ?
    C3 C4 C9 . . 117.6(4) ?
    C5 C4 C9 . . 122.9(4) ?
    C6 C5 C4 . . 116.7(4) ?
    C6 C5 C10 . . 118.8(4) ?
    C4 C5 C10 . . 124.5(4) ?
    C1 C6 C5 . . 124.3(4) ?
    C1 C6 H6A . . 117.8 ?
    C5 C6 H6A . . 117.8 ?
    O2 C7 O1 . . 124.0(4) ?
    O2 C7 C1 . . 117.6(4) ?
    O1 C7 C1 . . 118.4(4) ?
    C2 C8 H8A . . 109.5 ?
    C2 C8 H8B . . 109.5 ?
    H8A C8 H8B . . 109.5 ?
    C2 C8 H8C . . 109.5 ?
    H8A C8 H8C . . 109.5 ?
    H8B C8 H8C . . 109.5 ?
    O3 C9 O4 . . 124.3(4) ?
    O3 C9 C4 . . 120.2(4) ?
    O4 C9 C4 . . 115.5(4) ?
    C5 C10 H10A . . 109.5 ?
    C5 C10 H10B . . 109.5 ?
    H10A C10 H10B . . 109.5 ?
    C5 C10 H10C . . 109.5 ?
    H10A C10 H10C . . 109.5 ?
    H10B C10 H10C . . 109.5 ?
    O6 C11 O5 . . 121.0(5) ?
    O6 C11 C12 . . 120.2(5) ?
    O5 C11 C12 . . 118.8(5) ?
    O6 C11 Zn1 . . 72.3(3) ?
    O5 C11 Zn1 . . 48.7(2) ?
    C12 C11 Zn1 . . 167.2(4) ?
    C13 C12 C14 . . 119.8(4) ?
    C13 C12 C11 . . 116.0(4) ?
    C14 C12 C11 . . 124.3(5) ?
    C12 C13 C14 . 7_556 123.7(4) ?
    C12 C13 H13A . . 118.2 ?
    C14 C13 H13A 7_556 . 118.2 ?
    C13 C14 C12 7_556 . 116.6(5) ?
    C13 C14 C15 7_556 . 118.4(5) ?
    C12 C14 C15 . . 125.0(5) ?
    C14 C15 H15A . . 109.5 ?
    C14 C15 H15B . . 109.5 ?
    H15A C15 H15B . . 109.5 ?
    C14 C15 H15C . . 109.5 ?
    H15A C15 H15C . . 109.5 ?
    H15B C15 H15C . . 109.5 ?
    N1 C16 C17 . . 122.5(7) ?
    N1 C16 H16A . . 118.8 ?
    C17 C16 H16A . . 118.8 ?
    C18 C17 C16 . . 120.0(8) ?
    C18 C17 H17A . . 120.0 ?
    C16 C17 H17A . . 120.0 ?
    C19 C18 C17 . . 118.8(7) ?
    C19 C18 H18A . . 120.6 ?
    C17 C18 H18A . . 120.6 ?
    C18 C19 C20 . . 118.5(7) ?
    C18 C19 H19A . . 120.7 ?
    C20 C19 H19A . . 120.7 ?
    N1 C20 C19 . . 123.7(6) ?
    N1 C20 H20A . . 118.2 ?
    C19 C20 H20A . . 118.2 ?
