# Supplementary material for: Poly[tris­(2,5-dimethyl­benzene-1,4-­dicarboxyl­ato)bis­(pyridine)trizinc(II)]
Source: Acta Crystallogr Sect E Struct Rep Online. 2010 Feb 13;66(Pt 3):m282. doi: 10.1107/S1600536810004848 (PMC2983653; doi:10.1107/S1600536810004848)
Supplement: Supplementary file 2 [file e-66-0m282-Isup2.hkl]

# 
# h,k,l, Fc-squared, Fo-squared, sigma(Fo-squared) and status flag 
# 
data_I
_shelx_title ' C2/c' 
_shelx_refln_list_code          4 
_shelx_F_calc_maximum      573.83 
_exptl_crystal_F_000      1896.00 
_reflns_d_resolution_high  0.7391 
 
loop_ 
 _symmetry_equiv_pos_as_xyz 
 'x, y, z' 
 '-x, y, -z+1/2' 
 'x+1/2, y+1/2, z' 
 '-x+1/2, y+1/2, -z+1/2' 
 '-x, -y, -z' 
 'x, -y, z-1/2' 
 '-x+1/2, -y+1/2, -z' 
 'x+1/2, -y+1/2, z-1/2' 
 
_cell_length_a    22.3372 
_cell_length_b    10.2643 
_cell_length_c    16.9261 
_cell_angle_alpha  90.000 
_cell_angle_beta  105.140 
_cell_angle_gamma  90.000 
 
_shelx_F_squared_multiplier     1.000 
 
loop_ 
 _refln_index_h 
 _refln_index_k 
 _refln_index_l 
 _refln_F_squared_calc 
 _refln_F_squared_meas 
 _refln_F_squared_sigma 
 _refln_observed_status 
   2   0   0    38203.21    42715.85   3714.37 o 
   4   0   0    47726.08    54527.18   4741.12 o 
   6   0   0    50227.22    54588.58   4753.28 o 
   8   0   0    30051.53    32764.47   2857.52 o 
  10   0   0    92188.59   110911.71   9647.15 o 
  12   0   0     9041.80     8325.38    742.82 o 
  14   0   0    20855.88    20363.06   1787.10 o 
  16   0   0     4686.55     4476.64    649.66 o 
  18   0   0    13273.04    12394.70   1372.14 o 
  20   0   0    25580.91    22629.89   2461.15 o 
  22   0   0      894.93     1356.68    338.67 o 
  24   0   0       18.17      471.29    144.75 o 
  26   0   0     4005.23     4231.09    545.15 o 
  28   0   0       10.19     -230.70    230.70 o 
   1   1   0     8765.22     9503.47    636.58 o 
   3   1   0     6305.75     7157.11    443.28 o 
   5   1   0     6200.56     6219.29    388.05 o 
   7   1   0      267.90      373.88     39.66 o 
   9   1   0    11531.78    11774.21    732.04 o 
  11   1   0     4798.11     5040.01    323.15 o 
  13   1   0      243.55      279.59     50.47 o 
  15   1   0      562.09      470.72     79.60 o 
  17   1   0     1300.03     1236.84    123.89 o 
  19   1   0      148.35      230.95     75.51 o 
  21   1   0      234.72      304.80     85.59 o 
  23   1   0     1119.39     1287.87    165.47 o 
  25   1   0        6.27      262.02    101.48 o 
  27   1   0      249.81      465.77    135.22 o 
   0   2   0    52239.88    57201.69   4973.40 o 
   2   2   0    14586.68    16379.57   1096.48 o 
   4   2   0      332.06      412.90     39.31 o 
   6   2   0    64026.88    69857.77   4662.64 o 
   8   2   0    13039.73    13863.46    860.55 o 
  10   2   0       48.92      109.11     32.64 o 
  12   2   0     9950.43     9050.20    569.26 o 
  14   2   0    17910.72    17605.52   2621.24 o 
  16   2   0     1065.13     1113.09    114.29 o 
  18   2   0      950.11     1133.93    122.70 o 
  20   2   0    12811.39    12233.15    959.84 o 
  22   2   0       87.16      117.72     99.67 o 
  24   2   0      119.13      312.40    126.76 o 
  26   2   0     1888.17     1979.50    254.00 o 
  28   2   0      582.30      641.54    180.26 o 
   1   3   0     6385.89     6673.09    417.72 o 
   3   3   0     6419.96     7366.29    500.66 o 
   5   3   0    22710.13    22599.40   1396.32 o 
   7   3   0    24194.12    26666.06   1646.15 o 
   9   3   0    22521.07    24294.14   1655.31 o 
  11   3   0    18301.22    17468.30   1085.29 o 
  13   3   0      163.48      144.77     50.37 o 
  15   3   0     9684.26     9429.94    656.23 o 
  17   3   0     4161.14     4233.24    356.95 o 
  19   3   0     3865.74     3663.08    313.92 o 
  21   3   0     6856.27     7059.49    651.27 o 
  23   3   0      315.53      368.98    107.56 o 
  25   3   0      688.80     1068.77    219.47 o 
  27   3   0     1309.37     1412.57    245.59 o 
   0   4   0     9849.56     9509.68    840.15 o 
   2   4   0     2811.66     2924.37    210.40 o 
   4   4   0       78.91      275.42     53.50 o 
   6   4   0    10330.55    11382.67    771.47 o 
   8   4   0     3534.09     3796.53    249.59 o 
  10   4   0     4161.52     3885.12    257.33 o 
  12   4   0      964.96     1114.54    112.44 o 
  14   4   0     7542.21     7365.49    670.74 o 
  16   4   0     7716.18     7881.11    720.85 o 
  18   4   0     4041.33     3741.64    562.61 o 
  20   4   0      119.81       71.93    119.73 o 
  22   4   0     2392.57     2562.77    867.19 o 
  24   4   0     1379.80     1316.44    240.01 o 
  26   4   0      512.54      498.12    278.16 o 
   1   5   0     9984.74     9669.35    606.23 o 
   3   5   0       34.93        1.34     57.43 o 
   5   5   0     4859.20     5000.81    349.50 o 
   7   5   0      324.33      263.71     63.72 o 
   9   5   0       77.63       37.24     59.43 o 
  11   5   0      838.84      706.84     97.12 o 
  13   5   0       11.00       59.66     57.35 o 
  15   5   0     4838.50     4205.98    355.40 o 
  17   5   0      635.44      694.18    109.73 o 
  19   5   0      361.00      507.34     99.79 o 
  21   5   0      724.20      706.74    118.22 o 
  23   5   0        5.71      199.70    144.85 o 
  25   5   0      390.13      362.45    105.24 o 
   0   6   0     2661.04     2794.44    270.34 o 
   2   6   0    16821.04    16814.50   1046.61 o 
   4   6   0    27087.15    26478.88   1782.94 o 
   6   6   0     3617.08     4006.19    291.62 o 
   8   6   0      453.88      501.28     75.13 o 
  10   6   0    13979.95    11839.04    910.60 o 
  12   6   0     1796.27     1697.55    172.08 o 
  14   6   0        6.31       94.92     68.09 o 
  16   6   0    12059.07    11321.45    880.51 o 
  18   6   0     1801.52     1955.37    203.21 o 
  20   6   0       43.16       82.95     71.34 o 
  22   6   0     6742.69     6171.87   1007.15 o 
  24   6   0     1412.15     1349.34    234.18 o 
   1   7   0     7739.14     7020.17    539.51 o 
   3   7   0        6.05       50.84     50.59 o 
   5   7   0     7364.20     7218.56    503.58 o 
   7   7   0       79.94      163.86     60.24 o 
   9   7   0     4536.34     3669.06    274.20 o 
  11   7   0     2123.98     2443.69    229.11 o 
  13   7   0      352.79      419.56     87.44 o 
  15   7   0      591.29      859.65    122.40 o 
  17   7   0      321.63      566.12    101.22 o 
  19   7   0     1034.95      977.51    139.44 o 
  21   7   0        2.14       52.20    100.39 o 
  23   7   0      298.02      340.26    103.54 o 
   0   8   0     3457.41     3153.36    755.06 o 
   2   8   0    14151.84    12977.18    982.58 o 
   4   8   0    14312.72    13590.72   1043.72 o 
   6   8   0     2617.95     2591.91    209.93 o 
   8   8   0      563.54      629.78     92.18 o 
  10   8   0     4926.06     5314.35    438.73 o 
  12   8   0       27.98      128.25     74.31 o 
  14   8   0       35.30      -56.28     88.38 o 
  16   8   0    10405.67     9534.45    749.19 o 
  18   8   0      903.73     1327.00    161.82 o 
  20   8   0      111.27      359.57     98.20 o 
  22   8   0     1063.05     1754.05    300.08 o 
   1   9   0     5167.06     3949.49    332.42 o 
   3   9   0     2054.79     2100.98    205.67 o 
   5   9   0     5077.36     4933.11    529.88 o 
   7   9   0     3650.79     3564.03    276.78 o 
   9   9   0     2950.97     3185.17    288.99 o 
  11   9   0     4622.83     4010.38    350.03 o 
  13   9   0      108.80      330.95     84.40 o 
  15   9   0     3303.98     3317.91    307.06 o 
  17   9   0     1871.97     1646.73    191.57 o 
  19   9   0     1130.07     1444.66    183.27 o 
  21   9   0     1301.95     1687.37    322.60 o 
   0  10   0     3048.06     3383.99    429.14 o 
   2  10   0     2007.92     2363.72    274.25 o 
   4  10   0     1204.57     1135.61    147.94 o 
   6  10   0     3370.99     3555.19    314.13 o 
   8  10   0     1698.28     2014.02    297.25 o 
  10  10   0      123.77      100.80    126.35 o 
  12  10   0     1221.11     1078.25    181.12 o 
  14  10   0      467.83      621.11    112.81 o 
  16  10   0      263.67      319.02    128.33 o 
  18  10   0      452.62      895.24    217.22 o 
   1  11   0     4802.19     4540.67    389.62 o 
   3  11   0     2863.66     2864.07    273.49 o 
   5  11   0     5098.36     5101.03    632.98 o 
   7  11   0      342.59      323.46    125.14 o 
   9  11   0     1248.54     1421.28    202.38 o 
  11  11   0     1268.35     1256.93    193.73 o 
  13  11   0       70.75       45.33    109.37 o 
  15  11   0     1257.51      850.92    201.35 o 
  17  11   0      237.29     1262.78    352.85 o 
   0  12   0     3823.03     3388.43    445.66 o 
   2  12   0      650.98      658.12    130.85 o 
   4  12   0        5.11       45.60    114.13 o 
   6  12   0     3784.15     4034.36    831.37 o 
   8  12   0      167.20      229.66    123.59 o 
  10  12   0      734.75      925.77    225.89 o 
  12  12   0      421.64      628.17    269.65 o 
   1  13   0       94.75      284.22    141.55 o 
   3  13   0      350.85      378.71    151.42 o 
   5  13   0        0.40     -100.95    248.66 o 
   7  13   0       10.85      450.42    281.75 o 
 -29   1   1        1.86      355.12    195.15 o 
 -27   1   1     3383.21     2776.90    326.04 o 
 -25   1   1     1996.17     2401.15    247.67 o 
 -23   1   1      456.07      573.14    152.52 o 
 -21   1   1     8553.38     8034.83    645.24 o 
 -19   1   1     4847.08     5308.84    441.00 o 
 -17   1   1     2737.08     2311.92    300.90 o 
 -15   1   1     1753.30     1908.63    206.01 o 
 -13   1   1    42550.28    42715.96   2633.56 o 
 -11   1   1     3314.81     3505.27    226.76 o 
  -9   1   1     1184.84     1316.20    107.52 o 
  -7   1   1    59730.66    62940.95   3869.57 o 
  -5   1   1       42.26      105.78     28.41 o 
  -3   1   1     2286.01     3040.34    190.09 o 
  -1   1   1   158522.42   183632.48  11282.77 o 
   1   1   1    15328.89    16336.64   1006.37 o 
   3   1   1    23431.01    27131.97   1669.75 o 
   5   1   1    19000.49    20160.29   1243.53 o 
   7   1   1    39393.46    42962.14   2646.16 o 
   9   1   1    13756.32    13635.39    846.78 o 
  11   1   1    14093.93    15188.54   1025.93 o 
  13   1   1    46290.70    47021.85   2896.99 o 
  15   1   1      699.40      813.13     91.69 o 
  17   1   1     1609.71     1768.01    155.83 o 
  19   1   1    37349.46    36810.79   2815.75 o 
  21   1   1     2607.20     2955.46    276.01 o 
  23   1   1      901.78     1225.37    157.30 o 
  25   1   1     2515.47     2854.31    320.52 o 
  27   1   1     1690.68     2473.84    378.56 o 
 -28   2   1      349.62      718.62    182.18 o 
 -26   2   1       10.18      108.98    105.05 o 
 -24   2   1      619.37     1013.12    224.18 o 
 -22   2   1     5326.60     5906.24    560.63 o 
 -20   2   1      473.81      655.32    106.82 o 
 -18   2   1     3204.17     3091.21    257.22 o 
 -16   2   1      999.91     1260.15    123.85 o 
 -14   2   1     2363.56     2096.29    167.56 o 
 -12   2   1     5186.43     4960.19    317.95 o 
 -10   2   1      372.40      460.77     49.25 o 
  -8   2   1    15690.19    14906.54    924.33 o 
  -6   2   1     1084.68     1421.80     98.64 o 
  -4   2   1     2601.25     2805.04    179.86 o 
  -2   2   1    24585.49    28481.39   1753.81 o 
   0   2   1     3411.84     4099.05    282.32 o 
   2   2   1    30181.29    36953.69   2470.33 o 
   4   2   1    16279.25    16088.11    992.65 o 
   6   2   1       32.48      116.96     36.26 o 
   8   2   1    52724.39    59871.59   3684.87 o 
  10   2   1     6456.08     6294.76    398.74 o 
  12   2   1     1422.14     1472.01    114.29 o 
  14   2   1    10693.73    11133.58    986.60 o 
  16   2   1      214.48      239.56     78.23 o 
  18   2   1     1326.11     1336.80    130.65 o 
  20   2   1      124.31      215.10     74.83 o 
  22   2   1        4.08     -115.94    157.37 o 
  24   2   1      793.55      937.36    165.31 o 
  26   2   1     1071.25     1338.66    205.08 o 
  28   2   1      565.65      493.16    271.54 o 
 -27   3   1      523.67      429.65    120.23 o 
 -25   3   1      619.95      529.92    170.42 o 
 -23   3   1     1299.43     1171.57    176.94 o 
 -21   3   1     3091.55     3149.57    353.89 o 
 -19   3   1      771.35      844.28    121.30 o 
 -17   3   1      730.45      606.44    111.25 o 
 -15   3   1     4790.89     4014.15    380.05 o 
 -13   3   1     7675.34     7118.81    493.17 o 
 -11   3   1     5612.40     5593.74    355.50 o 
  -9   3   1     2211.80     2504.24    168.29 o 
  -7   3   1    56126.76    60988.36   3755.71 o 
  -5   3   1    14508.63    14989.34    928.51 o 
  -3   3   1     4342.69     4006.42    254.39 o 
  -1   3   1     9967.46     9083.16    621.96 o 
   1   3   1     6450.36     7590.21    472.45 o 
   3   3   1     9332.40     8062.26    545.25 o 
   5   3   1    14589.52    16084.14    993.70 o 
   7   3   1    31255.27    34397.57   2122.13 o 
   9   3   1     2460.65     2429.95    165.36 o 
  11   3   1     3536.40     3355.74    242.32 o 
  13   3   1     7060.83     6732.13    533.21 o 
  15   3   1      270.00      325.97     70.00 o 
  17   3   1      234.19      137.46     76.67 o 
  19   3   1      580.06      730.80    117.76 o 
  21   3   1     2390.78     2819.63    371.93 o 
  23   3   1     1307.71     1345.63    196.68 o 
  25   3   1     2280.03     2545.92    302.75 o 
  27   3   1      822.14     1480.42    417.90 o 
 -26   4   1       83.16      170.66    107.32 o 
 -24   4   1     1228.22     1345.43    293.68 o 
 -22   4   1     1304.12     1171.87    179.39 o 
 -20   4   1        6.01       28.25     69.75 o 
 -18   4   1      593.95      417.52    142.14 o 
 -16   4   1     1636.57     1613.30    169.46 o 
 -14   4   1     2744.77     2225.92    285.10 o 
 -12   4   1     3786.32     3182.89    348.50 o 
 -10   4   1     5108.65     5201.24    333.51 o 
  -8   4   1    13331.91    13039.17    811.18 o 
  -6   4   1    26792.28    29852.21   1842.15 o 
  -4   4   1     4708.77     4969.21    316.20 o 
  -2   4   1    12300.61    12629.75    784.66 o 
   0   4   1      895.54      963.03     75.28 o 
   2   4   1     3757.16     4270.63    297.72 o 
   4   4   1    23331.77    23872.68   1602.36 o 
   6   4   1     2228.57     2980.47    216.98 o 
   8   4   1     1296.63     1089.82     88.46 o 
  10   4   1     6221.65     6018.78    417.09 o 
  12   4   1     2475.13     2314.24    275.88 o 
  14   4   1    10157.73     9255.73    717.98 o 
  16   4   1        5.95      106.23     70.42 o 
  18   4   1      451.28      458.26     94.20 o 
  20   4   1     3128.27     3334.60    361.75 o 
  22   4   1       12.96      137.49    159.70 o 
  24   4   1     1290.09     1062.20    258.90 o 
  26   4   1      245.83      767.21    398.34 o 
 -25   5   1      626.64      671.96    263.03 o 
 -23   5   1     6559.72     5650.49    938.81 o 
 -21   5   1      596.53      647.84    127.91 o 
 -19   5   1       39.28       86.23     74.40 o 
 -17   5   1     3779.68     3919.74    334.62 o 
 -15   5   1      595.45      403.83     89.93 o 
 -13   5   1     3113.00     2621.58    235.77 o 
 -11   5   1    12814.81     8960.82   1288.80 o 
  -9   5   1    11508.47    11904.91    811.13 o 
  -7   5   1     5635.76     7252.84    500.46 o 
  -5   5   1    34792.19    34972.76   2344.83 o 
  -3   5   1    48371.63    48449.64   3244.03 o 
  -1   5   1       74.15       81.36     33.15 o 
   1   5   1     3807.98     4020.03    259.83 o 
   3   5   1    41578.76    43545.87   2917.23 o 
   5   5   1     3015.72     3694.05    265.99 o 
   7   5   1        2.11       45.60     49.52 o 
   9   5   1    11781.10    11252.82    849.01 o 
  11   5   1     1985.32     1965.69    160.27 o 
  13   5   1      207.58      336.81     78.53 o 
  15   5   1     1281.58     1568.94    168.35 o 
  17   5   1      960.54     1006.43    182.05 o 
  19   5   1       47.70      111.20     98.69 o 
  21   5   1     2780.22     2616.50    252.43 o 
  23   5   1     2237.13     2128.23    331.30 o 
  25   5   1       29.49      232.31     89.50 o 
 -24   6   1        2.54       20.70     80.20 o 
 -22   6   1        5.28      137.35    100.30 o 
 -20   6   1      117.97      218.05     76.38 o 
 -18   6   1      190.14      103.43    186.52 o 
 -16   6   1       10.89       37.97    114.47 o 
 -14   6   1      460.55      605.11     99.73 o 
 -12   6   1       13.83      136.76     64.94 o 
 -10   6   1     1074.14     1176.23    129.95 o 
  -8   6   1       35.24       42.53     74.10 o 
  -6   6   1      276.12      342.70     71.06 o 
  -4   6   1     3376.91     3940.67    284.33 o 
  -2   6   1      152.66      332.03     55.49 o 
   0   6   1        9.70       69.32     34.42 o 
   2   6   1      371.80      455.39     59.25 o 
   4   6   1     1427.98     1517.91    133.25 o 
   6   6   1      699.04      769.69     91.82 o 
   8   6   1       25.06      141.06     58.98 o 
  10   6   1       97.59      173.82     59.55 o 
  12   6   1       30.12      121.43     65.37 o 
  14   6   1     1639.03     1744.84    183.34 o 
  16   6   1     1081.02     1263.43    157.16 o 
  18   6   1      351.94      439.18    142.42 o 
  20   6   1       66.44       93.65     70.02 o 
  22   6   1       12.50       71.68     89.20 o 
  24   6   1        9.93      280.98    126.32 o 
 -23   7   1     3775.34     2893.29    484.63 o 
 -21   7   1      307.04      451.98    103.14 o 
 -19   7   1      163.35      273.48     84.36 o 
 -17   7   1     6851.73     6798.07    549.44 o 
 -15   7   1     1029.55     1263.81    153.17 o 
 -13   7   1       10.02      106.39     61.16 o 
 -11   7   1     7895.19     6698.64    530.05 o 
  -9   7   1     8169.72     7308.37    575.88 o 
  -7   7   1     4142.62     3523.21    366.39 o 
  -5   7   1    10593.57     9698.76    668.74 o 
  -3   7   1    32145.73    32042.07   2803.81 o 
  -1   7   1       81.12       89.79     49.41 o 
   1   7   1     2417.00     2470.64    216.20 o 
   3   7   1    23354.22    22600.86   1682.58 o 
   5   7   1       40.32      136.15     57.94 o 
   7   7   1     1216.02     1226.32    122.44 o 
   9   7   1    12566.82    11970.64    821.25 o 
  11   7   1       84.05      181.61     92.74 o 
  13   7   1     1020.37      979.42    131.79 o 
  15   7   1    10474.86     9311.48    733.23 o 
  17   7   1     3444.56     3354.53    303.18 o 
  19   7   1      243.29      330.28    107.21 o 
  21   7   1     1803.40     2181.29    365.52 o 
  23   7   1     3008.45     3714.75    488.02 o 
 -22   8   1      607.21      990.16    224.32 o 
 -20   8   1      216.97      406.74    100.71 o 
 -18   8   1     2695.32     2958.95    300.66 o 
 -16   8   1     3708.70     3868.72    427.64 o 
 -14   8   1     4732.35     4275.15    370.42 o 
 -12   8   1     4282.18     4369.98    374.44 o 
 -10   8   1      232.81      403.01     83.91 o 
  -8   8   1     5487.02     5079.66    416.64 o 
  -6   8   1     2891.40     2739.86    216.76 o 
  -4   8   1     3580.80     3208.78    244.65 o 
  -2   8   1     3230.24     2584.87    232.65 o 
   0   8   1     2017.90     1827.36    230.25 o 
   2   8   1     2140.97     1720.11    172.76 o 
   4   8   1    13605.97    12869.03    989.15 o 
   6   8   1      641.84      679.12     91.87 o 
   8   8   1     4560.45     4460.46    331.06 o 
  10   8   1     1298.52     1329.01    154.75 o 
  12   8   1      561.41      829.43    124.23 o 
  14   8   1     2478.93     2765.71    263.33 o 
  16   8   1       13.85      100.91     78.59 o 
  18   8   1     1825.24     1988.21    214.42 o 
  20   8   1     1319.08     1701.55    208.03 o 
  22   8   1      217.15      255.40    184.91 o 
 -21   9   1      177.38      638.69    200.47 o 
 -19   9   1      752.35      995.83    205.96 o 
 -17   9   1     2073.17     1987.31    213.36 o 
 -15   9   1      705.78      931.52    133.82 o 
 -13   9   1      424.31      533.86    104.60 o 
 -11   9   1     2990.07     3271.66    421.90 o 
  -9   9   1     3796.55     3378.33    302.72 o 
  -7   9   1      660.78      853.41    144.35 o 
  -5   9   1     3518.25     3007.72    290.18 o 
  -3   9   1       98.98      265.74     86.05 o 
  -1   9   1      338.38      441.74     98.86 o 
   1   9   1      467.30      631.04    163.16 o 
   3   9   1     4279.19     3841.34    325.88 o 
   5   9   1       43.22      132.88    146.15 o 
   7   9   1      874.35     1117.36    127.24 o 
   9   9   1     3984.28     3939.64    340.42 o 
  11   9   1     3523.32     3897.76    387.62 o 
  13   9   1      520.98      874.98    129.53 o 
  15   9   1     2076.86     2118.00    221.29 o 
  17   9   1     1032.23     1291.06    169.30 o 
  19   9   1      643.00      986.71    183.14 o 
 -18  10   1     2155.26     2420.14    412.65 o 
 -16  10   1      585.53      726.86    119.51 o 
 -14  10   1      404.68      738.06    127.35 o 
 -12  10   1     4337.33     4057.00    413.01 o 
 -10  10   1       12.62       34.90    209.24 o 
  -8  10   1     5114.40     4564.64    448.15 o 
  -6  10   1     1386.27     1687.66    255.52 o 
  -4  10   1       29.17      126.28    111.20 o 
  -2  10   1     9823.83     9111.77    704.73 o 
   0  10   1      537.10      711.71    119.20 o 
   2  10   1     8993.72     8189.43    639.59 o 
   4  10   1     3835.29     3946.13    342.71 o 
   6  10   1       12.26      109.08    118.40 o 
   8  10   1     4380.80     3744.41    386.18 o 
  10  10   1     1866.68     2024.91    463.37 o 
  12  10   1     3420.08     3297.65    305.00 o 
  14  10   1     1911.41     2220.32    260.82 o 
  16  10   1       98.26      109.15     89.10 o 
  18  10   1     2556.69     2348.68    290.25 o 
 -17  11   1       84.89      256.79    234.48 o 
 -15  11   1     1027.24      924.07    246.62 o 
 -13  11   1     1410.53     1581.18    218.62 o 
 -11  11   1       61.65      327.33    126.06 o 
  -9  11   1      432.50      418.78    147.29 o 
  -7  11   1     4653.94     5037.58    531.12 o 
  -5  11   1       11.92      122.93    105.56 o 
  -3  11   1      185.35      221.17     99.37 o 
  -1  11   1     3489.80     3557.99    318.68 o 
   1  11   1     3255.09     3003.19    279.84 o 
   3  11   1       86.27      246.98     97.75 o 
   5  11   1     3642.63     3630.11    379.65 o 
   7  11   1     1216.44     1218.97    183.75 o 
   9  11   1       22.06      367.54    135.33 o 
  11  11   1      633.52      956.04    194.15 o 
  13  11   1     2607.61     2446.51    826.72 o 
  15  11   1       51.77      714.40    268.14 o 
  17  11   1       48.42      -14.37    162.62 o 
 -12  12   1      402.53      552.16    299.15 o 
 -10  12   1       76.73      366.03    147.01 o 
  -8  12   1      319.28      573.19    146.14 o 
  -6  12   1      809.86      804.08    224.18 o 
  -4  12   1       88.43      434.19    221.79 o 
  -2  12   1     1206.17     1487.71    184.96 o 
   0  12   1      155.56      113.54    102.05 o 
   2  12   1        2.26       65.44    102.67 o 
   4  12   1       47.67      113.04    118.10 o 
   6  12   1      218.65      119.06    130.61 o 
   8  12   1      310.39      546.55    141.01 o 
  10  12   1      266.26      373.80    150.77 o 
  12  12   1        9.77      727.64    286.29 o 
  14  12   1      218.98      239.77    215.19 o 
  -7  13   1     4943.27     3721.01    710.62 o 
  -5  13   1     1981.25     2083.71    269.14 o 
  -3  13   1      108.03      -23.85    123.64 o 
  -1  13   1     1795.99     1604.48    203.37 o 
   1  13   1      570.96      715.49    157.32 o 
   3  13   1      207.22      294.66    161.15 o 
   5  13   1     2766.05     2284.65    514.34 o 
   7  13   1     2286.12     1571.76    431.89 o 
 -28   0   2     1841.10     1581.56    270.96 o 
 -26   0   2     5903.73     6280.26    748.98 o 
 -24   0   2      271.12      430.36    142.22 o 
 -22   0   2       96.09      152.87    123.29 o 
 -20   0   2     2966.54     3783.96    476.79 o 
 -18   0   2       69.99      -62.85    194.01 o 
 -16   0   2     4092.09     3746.88    789.66 o 
 -14   0   2    29620.37    29287.28   2563.07 o 
 -12   0   2     2310.33     2161.42    213.74 o 
 -10   0   2    19463.03    20684.76   1808.76 o 
  -8   0   2    46673.45    50122.63   4362.07 o 
  -6   0   2      267.19      160.29     36.85 o 
  -4   0   2     9161.56    10217.33    892.75 o 
  -2   0   2    28543.72    36062.34   3135.78 o 
   0   0   2   195381.45   219446.41  23690.39 o 
   2   0   2     3479.81     3476.69    307.82 o 
   4   0   2     1905.95     2302.51    211.41 o 
   6   0   2    61213.52    65307.58   5678.53 o 
   8   0   2     7513.70     7781.63    690.51 o 
  10   0   2     8053.38     9374.15    832.26 o 
  12   0   2    14053.17    12831.02   1130.79 o 
  14   0   2    11295.94    12138.40   1079.13 o 
  16   0   2      461.83      597.36    121.54 o 
  18   0   2     9134.39     8797.84    989.09 o 
  20   0   2     6486.79     6725.35    774.42 o 
  22   0   2     2481.04     2743.82    375.06 o 
  24   0   2     1414.71     1844.82    287.59 o 
  26   0   2     2147.50     2326.10    347.06 o 
  28   0   2      123.95      352.47    248.47 o 
 -29   1   2      502.09      411.47    187.20 o 
 -27   1   2       57.98      380.45    127.33 o 
 -25   1   2      400.38      459.15    141.82 o 
 -23   1   2      630.20      648.93    110.52 o 
 -21   1   2      810.60     1101.80    140.84 o 
 -19   1   2    10350.57     9504.73    747.94 o 
 -17   1   2     3216.70     3045.76    267.03 o 
 -15   1   2      637.30      706.86     84.60 o 
 -13   1   2     4521.39     4894.80    315.68 o 
 -11   1   2     2240.73     2245.24    152.91 o 
  -9   1   2     9931.61     9504.25    592.66 o 
  -7   1   2      950.73     1006.48     85.17 o 
  -5   1   2      606.35      922.73     75.34 o 
  -3   1   2    41694.66    49611.86   3050.00 o 
  -1   1   2     5805.91     4911.04    305.26 o 
   1   1   2    79295.47    89403.27   5497.70 o 
   3   1   2     3529.10     3451.53    217.48 o 
   5   1   2     6967.52     7129.20    445.67 o 
   7   1   2     4012.44     4113.16    262.71 o 
   9   1   2      648.02      778.81     70.79 o 
  11   1   2    12156.70    13057.77    815.21 o 
  13   1   2       24.72       37.76     57.31 o 
  15   1   2       68.85       99.78     47.35 o 
  17   1   2     2284.89     2146.88    179.05 o 
  19   1   2        7.00       47.01     61.02 o 
  21   1   2      283.35      375.50     89.25 o 
  23   1   2     1207.80     1496.96    175.85 o 
  25   1   2       20.03      109.69    150.56 o 
  27   1   2      888.85      917.10    169.65 o 
 -28   2   2      668.03      894.13    166.11 o 
 -26   2   2     2662.18     2744.51    312.40 o 
 -24   2   2       32.97      150.19     94.35 o 
 -22   2   2     1633.25     1598.18    180.82 o 
 -20   2   2    13074.93    13562.13   1058.98 o 
 -18   2   2      784.38      654.17    139.01 o 
 -16   2   2     4839.71     4377.58    395.58 o 
 -14   2   2    19787.59    18293.40   1251.62 o 
 -12   2   2     1816.91     1947.52    154.94 o 
 -10   2   2     4120.37     4841.04    342.14 o 
  -8   2   2    33896.55    35508.57   2405.70 o 
  -6   2   2    58177.53    63208.11   3888.21 o 
  -4   2   2      902.88     1093.31     86.38 o 
  -2   2   2    66860.19    73456.73   4518.91 o 
   0   2   2    85714.77    95932.74   5896.24 o 
   2   2   2    63493.12    71290.88   4383.77 o 
   4   2   2      213.83      492.88     47.37 o 
   6   2   2    44179.05    47006.37   2893.68 o 
   8   2   2     2149.55     3138.57    206.97 o 
  10   2   2     1028.80     1662.68    123.81 o 
  12   2   2    29581.57    30055.42   1859.46 o 
  14   2   2     3495.98     3070.64    226.53 o 
  16   2   2      809.78      961.09    107.46 o 
  18   2   2    11106.66    11503.26    801.32 o 
  20   2   2     5136.37     5322.60    508.97 o 
  22   2   2      612.82      452.64    118.09 o 
  24   2   2      445.59      636.80    270.43 o 
  26   2   2     1194.07     1361.55    204.12 o 
 -27   3   2        4.05      173.93    178.45 o 
 -25   3   2     1252.88     1622.10    223.77 o 
 -23   3   2      418.78      286.20    110.32 o 
 -21   3   2      303.85      146.40     93.28 o 
 -19   3   2    11238.28     9975.26    901.57 o 
 -17   3   2     3231.29     3595.46    276.31 o 
 -15   3   2    11225.53    10518.03    727.10 o 
 -13   3   2     4995.76     4762.40    343.07 o 
 -11   3   2     4236.74     3949.97    285.80 o 
  -9   3   2    19202.68    18983.45   1175.74 o 
  -7   3   2        5.69       28.85     25.49 o 
  -5   3   2    40903.40    43563.68   2680.93 o 
  -3   3   2      131.63       91.36     28.42 o 
  -1   3   2    15075.81    18470.74   1142.24 o 
   1   3   2     1438.19     1257.71     89.47 o 
   3   3   2    24620.28    25390.67   1567.23 o 
   5   3   2     3863.97     3445.02    223.35 o 
   7   3   2     4956.89     3893.27    252.74 o 
   9   3   2      498.78      598.16     62.86 o 
  11   3   2     7808.37     7295.71    464.04 o 
  13   3   2    10616.88    10930.55    754.08 o 
  15   3   2      326.02      247.10     62.00 o 
  17   3   2     8218.91     8335.94    649.70 o 
  19   3   2     1249.53     1288.18    153.66 o 
  21   3   2      593.20      620.07    130.20 o 
  23   3   2     1388.12     1601.80    213.92 o 
  25   3   2        8.01       25.75    130.15 o 
  27   3   2      907.81     1424.64    381.59 o 
 -26   4   2       60.51       46.35    107.45 o 
 -24   4   2     3450.41     3467.68    425.72 o 
 -22   4   2     1608.50     1947.14    430.69 o 
 -20   4   2       82.27      132.93     80.66 o 
 -18   4   2     4622.81     4308.10    446.85 o 
 -16   4   2     5390.90     4188.26    346.63 o 
 -14   4   2      565.47      502.10     92.60 o 
 -12   4   2     2467.71     2227.01    200.22 o 
 -10   4   2    33798.76    33979.54   2096.93 o 
  -8   4   2     1720.22     1783.74    128.20 o 
  -6   4   2      147.35       92.25     31.89 o 
  -4   4   2    30284.54    31198.44   1925.82 o 
  -2   4   2    15429.61    16649.05   1032.05 o 
   0   4   2      599.22      733.12     63.06 o 
   2   4   2     1729.85     1408.46    101.79 o 
   4   4   2     1704.75     2480.54    183.01 o 
   6   4   2     2070.78     2134.99    162.82 o 
   8   4   2    15626.45    15491.49    964.83 o 
  10   4   2     8128.10     7249.60    460.37 o 
  12   4   2      514.89      671.16    115.29 o 
  14   4   2    19150.17    17924.00   1363.20 o 
  16   4   2     5231.81     4640.62    387.81 o 
  18   4   2      250.95      172.94    143.35 o 
  20   4   2      627.44      685.85    119.22 o 
  22   4   2     4668.59     4433.62    850.60 o 
  24   4   2      290.99      398.50    174.30 o 
  26   4   2      186.14      273.01    159.92 o 
 -25   5   2     1467.80     1390.69    215.43 o 
 -23   5   2       11.78      180.39     82.50 o 
 -21   5   2     1236.54     1631.47    344.43 o 
 -19   5   2       27.71        8.26     63.54 o 
 -17   5   2      208.97      315.41    102.30 o 
 -15   5   2     1773.91     1611.52    164.28 o 
 -13   5   2     1332.50     1301.95    142.41 o 
 -11   5   2      967.46      697.51     97.69 o 
  -9   5   2     5432.75     5069.75    357.99 o 
  -7   5   2     7326.49     7654.22    481.61 o 
  -5   5   2     4767.14     4942.77    317.62 o 
  -3   5   2     2530.12     2601.53    175.78 o 
  -1   5   2     1110.15     1231.28     95.60 o 
   1   5   2     8976.90     8821.18    553.35 o 
   3   5   2        8.64       30.78     41.93 o 
   5   5   2    11659.64    12371.01    840.27 o 
   7   5   2     4944.65     4799.50    341.57 o 
   9   5   2     1555.71     1407.65    164.59 o 
  11   5   2     2941.69     3051.41    253.14 o 
  13   5   2       13.09      108.38     91.00 o 
  15   5   2     4492.21     3954.33    331.55 o 
  17   5   2       24.50       57.82     64.56 o 
  19   5   2      472.19      456.08    147.39 o 
  21   5   2      279.48      498.77    130.26 o 
  23   5   2      699.23      838.96    352.85 o 
  25   5   2       52.82      207.25    177.37 o 
 -24   6   2     3119.15     2335.91    337.36 o 
 -22   6   2     2882.18     3127.62    840.77 o 
 -20   6   2       13.86        8.94     85.10 o 
 -18   6   2     6460.86     6423.98    519.70 o 
 -16   6   2     5803.86     5525.40    453.15 o 
 -14   6   2     1354.81     1538.32    166.68 o 
 -12   6   2     2813.20     2384.07    218.21 o 
 -10   6   2    12987.28    11638.20   1016.69 o 
  -8   6   2      402.65      331.00     60.78 o 
  -6   6   2     5237.91     5362.44    378.40 o 
  -4   6   2    63271.40    63514.04   3913.34 o 
  -2   6   2     1975.25     2232.52    147.17 o 
   0   6   2     2348.55     2671.24    184.12 o 
   2   6   2    32990.39    34397.91   2308.72 o 
   4   6   2     9944.71     9861.63    675.79 o 
   6   6   2     5761.74     5554.09    391.52 o 
   8   6   2     5441.49     5521.68    439.51 o 
  10   6   2    15162.33    14548.87   1109.58 o 
  12   6   2      193.57      195.88     77.88 o 
  14   6   2     4103.80     3483.18    332.11 o 
  16   6   2    14155.08    13632.53   1050.08 o 
  18   6   2      107.33       30.65     64.39 o 
  20   6   2      122.11      237.76     76.44 o 
  22   6   2     3073.48     3050.71    405.25 o 
  24   6   2       11.36      311.63    189.85 o 
 -23   7   2      227.79       35.68    101.38 o 
 -21   7   2      155.02      142.11     77.97 o 
 -19   7   2     1296.92     1196.20    152.02 o 
 -17   7   2        0.41      162.99     84.72 o 
 -15   7   2       14.82       49.28     67.69 o 
 -13   7   2       20.22       67.05     64.66 o 
 -11   7   2        9.16      -25.19    135.38 o 
  -9   7   2     1754.96     1654.79    168.69 o 
  -7   7   2      653.95      474.17     75.65 o 
  -5   7   2      291.72      386.25     68.06 o 
  -3   7   2      813.47      824.39     91.24 o 
  -1   7   2     2226.34     1919.26    231.40 o 
   1   7   2     8459.94     7802.29    542.75 o 
   3   7   2     2586.29     2692.30    207.98 o 
   5   7   2     6619.48     6309.03    446.29 o 
   7   7   2       23.11       73.19     66.65 o 
   9   7   2       93.04      137.19     77.09 o 
  11   7   2     3522.63     3269.98    291.32 o 
  13   7   2       14.88       -3.08     66.57 o 
  15   7   2      384.44      615.87    108.12 o 
  17   7   2      171.86      106.17    116.65 o 
  19   7   2        3.48      113.54     70.98 o 
  21   7   2        4.71      247.76     96.29 o 
 -22   8   2       66.54      204.80    106.94 o 
 -20   8   2      209.65      306.30    108.09 o 
 -18   8   2     2780.70     2678.33    262.63 o 
 -16   8   2     5015.38     5461.35    459.69 o 
 -14   8   2      240.05      434.40    130.85 o 
 -12   8   2     2030.56     1990.28    202.39 o 
 -10   8   2    12194.14    10695.38    831.04 o 
  -8   8   2      448.82      297.85    146.29 o 
  -6   8   2       89.33      221.49    106.26 o 
  -4   8   2    15225.17    14681.29   1106.15 o 
  -2   8   2     5862.16     4621.85    412.07 o 
   0   8   2     2657.18     2290.20    262.62 o 
   2   8   2    11944.26    11110.72    968.58 o 
   4   8   2     2657.92     2635.95    282.39 o 
   6   8   2      225.48       23.62     74.14 o 
   8   8   2     5439.73     5069.39    363.71 o 
  10   8   2     1408.43     1628.08    178.55 o 
  12   8   2        1.51      -17.94     81.55 o 
  14   8   2     3299.69     3534.95    318.88 o 
  16   8   2     6023.81     5426.91    460.60 o 
  18   8   2       51.61      324.48     95.00 o 
  20   8   2       35.59      188.87    134.21 o 
  22   8   2      888.35      828.24    320.33 o 
 -21   9   2      836.11      953.23    177.96 o 
 -19   9   2     2509.62     2385.64    247.40 o 
 -17   9   2        0.37       77.41    113.80 o 
 -15   9   2     4847.07     4865.04    418.22 o 
 -13   9   2     1771.85     1778.04    194.58 o 
 -11   9   2     3535.73     3129.89    289.68 o 
  -9   9   2     4787.43     4916.95    689.03 o 
  -7   9   2      124.91      318.55    106.01 o 
  -5   9   2     7575.50     7077.82    554.76 o 
  -3   9   2     5009.00     4999.54    558.15 o 
  -1   9   2       84.40      120.26     81.49 o 
   1   9   2     7432.61     7411.31    581.52 o 
   3   9   2     4353.15     4135.73    525.74 o 
   5   9   2     7361.25     6249.15    576.04 o 
   7   9   2     8442.76     7770.00    616.38 o 
   9   9   2      218.59      279.14     88.10 o 
  11   9   2     4982.53     4675.44    401.09 o 
  13   9   2      699.33     1068.40    142.82 o 
  15   9   2      340.36      446.08    105.02 o 
  17   9   2     2656.52     2960.39    281.42 o 
  19   9   2      136.84      238.74    174.74 o 
 -18  10   2      469.81      593.38    117.91 o 
 -16  10   2      361.38      247.67    105.40 o 
 -14  10   2       70.78      358.02     97.76 o 
 -12  10   2       14.17       38.58    134.43 o 
 -10  10   2      567.61      597.64    132.88 o 
  -8  10   2     3118.85     3389.19    358.20 o 
  -6  10   2     3883.03     4153.75    415.87 o 
  -4  10   2     1131.69     1218.98    154.36 o 
  -2  10   2     3323.41     3667.63    383.97 o 
   0  10   2     4236.82     4159.08    355.62 o 
   2  10   2     3702.67     3206.19    399.74 o 
   4  10   2     1743.94     1890.87    194.99 o 
   6  10   2       43.71      115.04     82.92 o 
   8  10   2       20.16       89.46    101.01 o 
  10  10   2      635.36      955.35    302.03 o 
  12  10   2     2286.79     2763.11    269.51 o 
  14  10   2      235.38      487.81    104.42 o 
  16  10   2      156.34      453.31    125.41 o 
  18  10   2      776.82      571.82    227.29 o 
 -15  11   2       98.15      215.16    108.90 o 
 -13  11   2     1077.91     1139.41    287.91 o 
 -11  11   2      116.06      341.41    123.83 o 
  -9  11   2     1119.37      900.35    371.87 o 
  -7  11   2       54.29       97.42    104.98 o 
  -5  11   2      738.82     1113.74    176.42 o 
  -3  11   2     3380.60     3316.46    304.59 o 
  -1  11   2      600.20      696.74    156.94 o 
   1  11   2     3004.15     2806.07    264.39 o 
   3  11   2      371.66      331.57    105.04 o 
   5  11   2       17.14      116.55    108.38 o 
   7  11   2     1722.04     1715.34    278.89 o 
   9  11   2        7.71      199.99    157.85 o 
  11  11   2     2036.48     1862.58    237.38 o 
  13  11   2       23.48      243.38    108.93 o 
 -12  12   2      155.67      369.34    199.31 o 
 -10  12   2      263.16      161.33    116.17 o 
  -8  12   2     2429.83     2875.03    477.62 o 
  -6  12   2      947.84     1407.65    453.54 o 
  -4  12   2     1287.05     1351.81    197.33 o 
  -2  12   2     2603.33     2412.41    250.67 o 
   0  12   2     4212.55     3844.78    348.06 o 
   2  12   2      506.88      439.93    117.27 o 
   4  12   2       24.37      -15.78    184.48 o 
   6  12   2     3510.39     3093.96    348.30 o 
   8  12   2       19.96      275.61    233.62 o 
  10  12   2        0.01      210.58    398.05 o 
  -5  13   2      189.08      308.41    136.16 o 
  -3  13   2       47.45      175.95    134.80 o 
  -1  13   2       11.20      201.56    146.18 o 
   1  13   2        1.93      -78.45    133.41 o 
   3  13   2        2.80      247.51    338.48 o 
   5  13   2        5.00      162.62    181.87 o 
   7  13   2       94.69      699.65    291.21 o 
 -29   1   3      530.46      645.95    242.42 o 
 -27   1   3     3813.11     3649.94    400.25 o 
 -25   1   3     1260.82     1329.52    168.96 o 
 -23   1   3      261.52      538.88    105.93 o 
 -21   1   3     6952.32     6719.68    545.81 o 
 -19   1   3      627.70      740.41    124.57 o 
 -17   1   3      836.96      578.64    156.88 o 
 -15   1   3    37901.73    37783.20   2566.54 o 
 -13   1   3    21072.72    21348.34   1322.17 o 
 -11   1   3     3889.17     3572.11    257.45 o 
  -9   1   3    19161.39    20077.69   1365.92 o 
  -7   1   3    75562.70    79443.33   5368.09 o 
  -5   1   3     7495.07     7758.19    482.28 o 
  -3   1   3    22489.76    26792.63   1650.62 o 
  -1   1   3    51334.51    54954.07   3382.51 o 
   1   1   3      316.40      315.64     31.01 o 
   3   1   3     6423.23     6545.56    408.20 o 
   5   1   3    36287.24    36922.94   2276.34 o 
   7   1   3     8984.36     9682.99    602.64 o 
   9   1   3     9648.25    10077.25    630.21 o 
  11   1   3    22744.36    23438.55   1453.83 o 
  13   1   3    12479.98    13101.68    822.14 o 
  15   1   3      439.40      337.27     74.36 o 
  17   1   3     5698.44     5153.55    417.69 o 
  19   1   3    11986.75    11577.86    905.93 o 
  21   1   3      294.14      441.62     97.17 o 
  23   1   3      318.30      553.36    129.23 o 
  25   1   3     3020.85     3074.42    474.70 o 
  27   1   3       43.44      176.74    112.19 o 
 -28   2   3      403.49      595.02    146.34 o 
 -26   2   3      341.64      442.93    232.23 o 
 -24   2   3      620.41      813.31    224.68 o 
 -22   2   3     5803.81     6065.16    502.16 o 
 -20   2   3     4183.12     4232.12    360.83 o 
 -18   2   3     3848.06     3053.96    277.03 o 
 -16   2   3     8670.40     8712.24    606.81 o 
 -14   2   3      658.00      964.50     99.36 o 
 -12   2   3    11534.94    10687.92    734.94 o 
 -10   2   3    23572.10    24890.14   1694.08 o 
  -8   2   3     2154.24     2824.99    207.08 o 
  -6   2   3    21334.89    22625.76   1396.42 o 
  -4   2   3      125.02      110.59     28.18 o 
  -2   2   3    30496.97    33346.05   2053.94 o 
   0   2   3   219962.42   241058.91  14812.60 o 
   2   2   3     4570.55     5016.20    316.27 o 
   4   2   3    33728.23    36958.93   2276.76 o 
   6   2   3      119.30       38.59     29.61 o 
   8   2   3    11800.52    11305.74    776.51 o 
  10   2   3     6843.03     6346.87    401.21 o 
  12   2   3     1196.68     1191.66    103.79 o 
  14   2   3     7984.31     7684.86    489.44 o 
  16   2   3     3616.81     3611.69    303.14 o 
  18   2   3      307.67      299.58     73.64 o 
  20   2   3     5564.28     5414.40    524.15 o 
  22   2   3      769.17      904.94    154.12 o 
  24   2   3      802.32     1026.98    175.21 o 
  26   2   3      343.29      551.37    161.48 o 
 -27   3   3     1823.42     2098.22    262.59 o 
 -25   3   3     1052.87     1212.92    212.32 o 
 -23   3   3     1430.30     1692.43    225.44 o 
 -21   3   3      292.40      334.43     97.34 o 
 -19   3   3      436.39      494.13     91.23 o 
 -17   3   3      793.48      838.57    100.31 o 
 -15   3   3     1763.68     1736.34    191.58 o 
 -13   3   3     4833.20     5034.16    362.33 o 
 -11   3   3    24754.74    25956.71   1768.22 o 
  -9   3   3    23347.11    25191.03   1713.31 o 
  -7   3   3    46481.30    50565.66   3430.19 o 
  -5   3   3    27883.71    29134.15   1798.41 o 
  -3   3   3    16161.12    17376.68   1075.03 o 
  -1   3   3     9625.62    10181.44    632.69 o 
   1   3   3     4708.16     5640.94    355.90 o 
   3   3   3     2150.10     2842.84    187.57 o 
   5   3   3     6461.37     5816.29    367.33 o 
   7   3   3     8294.54     9014.30    565.06 o 
   9   3   3    16042.70    16226.31   1008.35 o 
  11   3   3     8784.44     8782.80    555.87 o 
  13   3   3     6011.91     5517.51    357.10 o 
  15   3   3       80.56       82.72     66.43 o 
  17   3   3     5877.77     5140.48    488.89 o 
  19   3   3     2088.12     2258.35    281.06 o 
  21   3   3       15.23      -70.06    197.79 o 
  23   3   3       21.48       99.84    186.83 o 
  25   3   3     1251.17      838.83    246.58 o 
 -26   4   3      704.13      529.36    153.74 o 
 -24   4   3        3.87       87.42    109.84 o 
 -22   4   3     5832.95     6074.49    773.56 o 
 -20   4   3     2111.71     2377.78    391.97 o 
 -18   4   3     2153.55     2253.66    237.56 o 
 -16   4   3    10776.35     9650.61    871.71 o 
 -14   4   3      518.83      455.49     73.55 o 
 -12   4   3     8890.80     8723.05    680.52 o 
 -10   4   3     3745.56     3382.93    226.08 o 
  -8   4   3     1687.75     2125.47    149.75 o 
  -6   4   3    36168.80    38796.85   2390.89 o 
  -4   4   3     2145.19     2495.73    167.23 o 
  -2   4   3     5153.98     4820.34    307.38 o 
   0   4   3    29158.20    31734.07   1956.39 o 
   2   4   3        8.09       60.42     30.67 o 
   4   4   3    18479.11    18355.64   1138.76 o 
   6   4   3     7962.96     8161.35    512.93 o 
   8   4   3     5611.30     6090.40    389.79 o 
  10   4   3    15321.19    14836.69   1109.20 o 
  12   4   3      547.10      690.38    106.78 o 
  14   4   3    11250.42    10185.67    780.55 o 
  16   4   3      526.61      632.62    113.32 o 
  18   4   3     1050.40     1299.31    153.80 o 
  20   4   3     1280.57     1376.31    200.41 o 
  22   4   3      403.65      408.57    107.76 o 
  24   4   3      257.96      181.20    245.26 o 
  26   4   3      319.40      585.82    256.79 o 
 -25   5   3     1697.73     1441.96    278.19 o 
 -23   5   3     4982.03     4542.80    970.82 o 
 -21   5   3      422.51      560.96    222.97 o 
 -19   5   3      502.97      470.57    226.37 o 
 -17   5   3     4847.38     4387.30    369.66 o 
 -15   5   3      245.46      322.64     82.21 o 
 -13   5   3        3.27       68.20     57.75 o 
 -11   5   3    30895.04    29137.71   2545.75 o 
  -9   5   3      773.57      826.29     78.82 o 
  -7   5   3      112.89      137.82     46.37 o 
  -5   5   3    64140.07    66396.02   4090.60 o 
  -3   5   3    24081.34    25203.02   1559.58 o 
  -1   5   3     8908.06     9810.50    615.05 o 
   1   5   3    29341.45    31171.49   1923.90 o 
   3   5   3    26595.72    27835.90   1872.34 o 
   5   5   3      688.17      680.13    141.73 o 
   7   5   3     5482.04     5355.36    378.26 o 
   9   5   3    39672.95    37912.04   2825.75 o 
  11   5   3     1977.17     1835.01    155.11 o 
  13   5   3       13.14      -60.16     67.86 o 
  15   5   3     9769.69     8804.14    779.24 o 
  17   5   3      886.44      990.81    194.26 o 
  19   5   3      419.70      257.11     79.61 o 
  21   5   3     5257.95     5561.98    550.48 o 
  23   5   3     1416.14      828.84    308.04 o 
  25   5   3        4.70      294.99    201.95 o 
 -24   6   3       47.50      -22.44     57.45 o 
 -22   6   3      410.07      391.08    158.32 o 
 -20   6   3      114.04      104.06     69.28 o 
 -18   6   3     1004.74      992.29    138.09 o 
 -16   6   3      167.42      133.78     76.89 o 
 -14   6   3      644.99      535.39     99.17 o 
 -12   6   3       89.76       35.53     59.24 o 
 -10   6   3      238.71      231.06    101.91 o 
  -8   6   3      165.75      179.60     74.39 o 
  -6   6   3     5734.85     6299.45    440.08 o 
  -4   6   3     3241.86     3476.53    232.80 o 
  -2   6   3     9900.79    10118.12    636.23 o 
   0   6   3      124.44      190.03     43.34 o 
   2   6   3      232.12      338.86     65.84 o 
   4   6   3      284.16      376.73     70.69 o 
   6   6   3     3448.72     3417.94    344.66 o 
   8   6   3       90.85       31.92     60.04 o 
  10   6   3      285.57      451.65    105.85 o 
  12   6   3       85.88      103.17     80.50 o 
  14   6   3     1984.56     1890.97    219.08 o 
  16   6   3     1903.28     1827.53    187.09 o 
  18   6   3       41.54       36.42    133.30 o 
  20   6   3       14.48       60.94     79.71 o 
  22   6   3       10.14       72.30    100.83 o 
 -23   7   3      876.94      911.69    156.37 o 
 -21   7   3     1145.66      955.69    137.48 o 
 -19   7   3      772.17      812.44    125.69 o 
 -17   7   3    11290.55    10028.09    787.32 o 
 -15   7   3      299.18      341.58     89.94 o 
 -13   7   3       89.04       13.40     82.54 o 
 -11   7   3    21979.01    20603.01   1565.83 o 
  -9   7   3     1618.86     1334.51    145.09 o 
  -7   7   3     1328.50     1283.37    121.86 o 
  -5   7   3    10265.98     9940.67    886.90 o 
  -3   7   3     2405.40     2225.07    205.00 o 
  -1   7   3     1698.36     1706.00    169.28 o 
   1   7   3    17801.29    16107.30   1198.17 o 
   3   7   3    19270.39    18278.09   1234.04 o 
   5   7   3     2298.03     2190.14    181.89 o 
   7   7   3     5126.45     4326.61    355.82 o 
   9   7   3    15021.48    14546.88    995.75 o 
  11   7   3      254.41      262.47    111.58 o 
  13   7   3       27.22       38.54     70.54 o 
  15   7   3    11134.63    10228.04    793.63 o 
  17   7   3      102.17      296.36     80.31 o 
  19   7   3       23.51      295.82    130.16 o 
  21   7   3     2977.32     2669.58    552.95 o 
  23   7   3     1714.44     1269.58    367.22 o 
 -22   8   3     1394.64     1331.33    246.54 o 
 -20   8   3      175.95      340.04     93.27 o 
 -18   8   3      368.23      519.52    101.57 o 
 -16   8   3     1847.62     2181.07    222.96 o 
 -14   8   3      581.85      521.90    148.75 o 
 -12   8   3     2905.31     2612.52    248.29 o 
 -10   8   3     1596.99     1539.87    169.86 o 
  -8   8   3      272.43      281.67     75.69 o 
  -6   8   3     9112.64     8699.18    606.06 o 
  -4   8   3     1297.62     1423.84    155.10 o 
  -2   8   3      297.90      287.66    129.39 o 
   0   8   3     3113.87     2447.24    222.33 o 
   2   8   3       13.67      152.53     66.44 o 
   4   8   3     9354.36     7485.74    526.33 o 
   6   8   3      419.19      274.98     78.21 o 
   8   8   3     2059.86     1959.51    173.92 o 
  10   8   3     2333.38     2398.54    265.19 o 
  12   8   3      616.04      746.02    117.44 o 
  14   8   3     2103.57     1995.47    209.59 o 
  16   8   3      956.21     1128.16    145.59 o 
  18   8   3      276.58      383.14    153.85 o 
  20   8   3     1342.91     1121.60    177.82 o 
  22   8   3      427.43      714.78    322.97 o 
 -21   9   3       48.23      236.90    112.23 o 
 -19   9   3      181.30      296.55    189.04 o 
 -17   9   3     1705.58     1776.99    244.39 o 
 -15   9   3      119.20      183.54     92.42 o 
 -13   9   3     1883.58     1863.29    199.30 o 
 -11   9   3     3874.28     3649.77    325.86 o 
  -9   9   3     4552.16     4677.48    390.12 o 
  -7   9   3      172.27      230.65     96.14 o 
  -5   9   3     4089.90     3825.12    567.92 o 
  -3   9   3       52.50      250.21     95.25 o 
  -1   9   3      580.82      434.78     96.31 o 
   1   9   3     1970.42     1686.83    179.15 o 
   3   9   3     5444.74     4562.74    433.35 o 
   5   9   3      364.00      285.14     98.83 o 
   7   9   3      520.24      399.32     96.69 o 
   9   9   3     5436.23     5476.23    459.95 o 
  11   9   3     2339.83     2316.67    231.50 o 
  13   9   3      704.25      975.75    152.84 o 
  15   9   3     3171.81     3151.56    350.94 o 
  17   9   3     1197.31     1565.90    228.24 o 
  19   9   3      750.84      877.85    196.76 o 
 -20  10   3       90.85      641.03    215.19 o 
 -18  10   3      210.63      302.07     99.64 o 
 -16  10   3     1102.11     1366.41    215.78 o 
 -14  10   3     1709.96     2013.19    219.55 o 
 -12  10   3     3322.71     2980.69    325.81 o 
 -10  10   3     1274.78     1408.97    411.52 o 
  -8  10   3      577.61      876.59    158.03 o 
  -6  10   3     5214.35     5467.56    525.71 o 
  -4  10   3     3577.59     3407.55    330.80 o 
  -2  10   3     4945.81     4453.63    465.81 o 
   0  10   3     1785.58     1702.81    271.52 o 
   2  10   3     1082.57     1407.11    239.58 o 
   4  10   3     1466.47     1421.84    169.60 o 
   6  10   3     4194.57     3154.48    376.54 o 
   8  10   3      891.24      879.25    206.46 o 
  10  10   3     3484.75     3330.47    362.19 o 
  12  10   3      192.18      283.36    193.78 o 
  14  10   3      736.76      862.68    155.53 o 
  16  10   3     1335.97     1076.75    182.29 o 
 -15  11   3     1624.75     1337.10    290.47 o 
 -13  11   3     2320.67     2355.23    519.21 o 
 -11  11   3       69.93       87.69    163.29 o 
  -9  11   3     1594.23     1444.20    202.93 o 
  -7  11   3     3825.32     4157.64    427.12 o 
  -5  11   3      270.15      213.20    152.19 o 
  -3  11   3      405.06      557.93    118.02 o 
  -1  11   3     4823.33     4373.53    430.78 o 
   1  11   3      408.67      492.11    112.81 o 
   3  11   3      411.54      466.57    147.22 o 
   5  11   3     3456.75     3031.49    285.97 o 
   7  11   3      800.20      819.31    190.89 o 
   9  11   3       36.82      329.55    189.21 o 
  11  11   3     2577.96     3065.91    853.58 o 
  13  11   3     1467.21     1361.46    645.00 o 
  15  11   3       67.68      440.21    200.44 o 
 -12  12   3       82.83      276.67    153.41 o 
 -10  12   3      190.74      174.09    118.20 o 
  -8  12   3      170.48      176.85    123.12 o 
  -6  12   3      629.75     1030.10    312.59 o 
  -4  12   3      201.73      340.96    243.57 o 
  -2  12   3      308.74      696.29    186.36 o 
   0  12   3        2.97      307.70    169.87 o 
   2  12   3       30.64      -43.07    100.88 o 
   4  12   3      129.13      238.55    124.13 o 
   6  12   3        4.57      125.62    120.99 o 
   8  12   3       21.34      161.26    231.83 o 
  -7  13   3     3218.77     3795.52    723.48 o 
  -5  13   3      179.84      156.07    341.88 o 
  -3  13   3      663.27      502.44    156.93 o 
  -1  13   3     4372.77     3845.34    355.56 o 
   1  13   3      129.24      115.89    133.97 o 
   3  13   3        8.96       47.60    169.25 o 
 -28   0   4     2973.15     2137.76    374.60 o 
 -26   0   4     3626.23     3437.84    460.10 o 
 -24   0   4     1023.99     1107.32    205.95 o 
 -22   0   4     2275.48     2361.13    335.56 o 
 -20   0   4    10549.96    10589.62   1183.91 o 
 -18   0   4       25.76       86.54     90.62 o 
 -16   0   4     3152.82     2439.18    945.66 o 
 -14   0   4    31240.59    31456.52   2746.78 o 
 -12   0   4       44.31      -33.74     59.71 o 
 -10   0   4     3544.98     3932.86    358.53 o 
  -8   0   4    44426.08    43135.55   3756.50 o 
  -6   0   4    17035.58    19571.72   1710.34 o 
  -4   0   4    11969.95    13306.72   1160.41 o 
  -2   0   4   329282.31   367535.31  31912.93 o 
   0   0   4     1092.29     1312.87    127.07 o 
   2   0   4    17363.90    18325.88   1602.29 o 
   4   0   4    59636.50    65839.47   5726.05 o 
   6   0   4    27894.70    27462.16   2395.22 o 
   8   0   4    66327.88    82156.11   7151.83 o 
  10   0   4     5889.58     5616.16    508.31 o 
  12   0   4    39500.91    43523.39   3796.27 o 
  14   0   4      305.38      401.09    103.84 o 
  16   0   4      601.71      691.37    154.10 o 
  18   0   4     3621.97     4026.41    530.22 o 
  20   0   4      321.51      315.41    132.10 o 
  22   0   4       14.93      166.38    116.70 o 
  24   0   4     2669.30     3454.25    455.24 o 
 -29   1   4       70.56      100.60    141.07 o 
 -27   1   4       73.96      172.95    124.68 o 
 -25   1   4      717.18      869.18    135.92 o 
 -23   1   4      450.91      561.74    103.99 o 
 -21   1   4      142.26      189.06    118.89 o 
 -19   1   4       91.20       68.24     65.40 o 
 -17   1   4      171.23       79.91     78.00 o 
 -15   1   4      102.15      127.27     67.38 o 
 -13   1   4     5058.37     5072.06    361.27 o 
 -11   1   4      748.66      853.15     84.07 o 
  -9   1   4      871.50     1125.21     85.29 o 
  -7   1   4     1192.54     1059.96     90.26 o 
  -5   1   4    22870.21    25063.85   1544.69 o 
  -3   1   4    52868.57    56108.06   3792.48 o 
  -1   1   4    15671.13    16101.98   1096.59 o 
   1   1   4     2072.00     2562.69    183.71 o 
   3   1   4     9724.74    10738.63    666.86 o 
   5   1   4      694.15      778.83     65.59 o 
   7   1   4    11596.10    12144.54    756.53 o 
   9   1   4      272.88      223.32     44.88 o 
  11   1   4      226.83      235.83     54.41 o 
  13   1   4     1703.74     1989.39    150.97 o 
  15   1   4        7.31      -25.27     56.71 o 
  17   1   4      785.14      809.24    101.13 o 
  19   1   4      253.65      266.42     88.38 o 
  21   1   4        7.28      137.39     84.23 o 
  23   1   4      479.08      776.72    142.56 o 
  25   1   4        7.04      362.87    149.34 o 
  27   1   4      128.89      534.38    219.73 o 
 -28   2   4      638.30      567.01    160.61 o 
 -26   2   4      446.17      545.19    151.77 o 
 -24   2   4       18.42      162.67    103.68 o 
 -22   2   4     2254.04     2440.34    241.48 o 
 -20   2   4      966.26     1119.32    140.96 o 
 -18   2   4     2409.41     2187.02    212.27 o 
 -16   2   4     3488.43     3268.46    273.56 o 
 -14   2   4     7573.11     6233.35    433.00 o 
 -12   2   4     9608.07     9469.76    655.52 o 
 -10   2   4     7519.91     8295.69    573.06 o 
  -8   2   4    38775.97    40498.90   2743.21 o 
  -6   2   4    26120.16    27065.43   1670.92 o 
  -4   2   4    27302.50    29814.36   1837.40 o 
  -2   2   4     7784.51     8654.63    538.38 o 
   0   2   4     5326.73     5012.24    316.27 o 
   2   2   4    18475.74    20700.00   1279.49 o 
   4   2   4    17454.52    17223.26   1066.16 o 
   6   2   4     6334.18     5419.06    343.69 o 
   8   2   4     5117.79     5782.31    369.03 o 
  10   2   4    15921.40    16352.15   1121.86 o 
  12   2   4    12991.16    12437.37    778.59 o 
  14   2   4      561.53      532.35     86.82 o 
  16   2   4     1660.08     1281.68    150.26 o 
  18   2   4     5757.98     5876.99    473.66 o 
  20   2   4      143.59       87.43     84.24 o 
  22   2   4        7.00       88.48    286.86 o 
  24   2   4     1130.65     1536.25    266.33 o 
  26   2   4      499.64      575.34    168.00 o 
 -27   3   4       93.84      140.26     99.12 o 
 -25   3   4      483.75      690.98    142.04 o 
 -23   3   4     6512.38     6210.81    706.92 o 
 -21   3   4     2835.57     2145.38    372.45 o 
 -19   3   4    13699.86    12817.89   1148.49 o 
 -17   3   4     2736.50     2565.86    208.62 o 
 -15   3   4     8605.85     8538.25    596.51 o 
 -13   3   4    17053.53    16077.69   1102.42 o 
 -11   3   4     5798.81     5923.51    418.65 o 
  -9   3   4    44724.09    46550.86   3154.77 o 
  -7   3   4    11166.68    11431.79    710.66 o 
  -5   3   4     1302.26     1327.26     97.49 o 
  -3   3   4    13247.39    14739.24    913.70 o 
  -1   3   4    17964.05    20587.96   1272.73 o 
   1   3   4    24669.24    25704.25   1587.03 o 
   3   3   4    36062.08    36652.12   2259.21 o 
   5   3   4     4762.41     4711.05    300.90 o 
   7   3   4    18701.33    18936.35   1174.09 o 
   9   3   4     7887.06     7381.85    466.73 o 
  11   3   4       49.85       15.37     48.99 o 
  13   3   4    14870.32    14375.61    901.59 o 
  15   3   4      838.16     1156.85    137.72 o 
  17   3   4     4171.62     3999.03    342.37 o 
  19   3   4     5932.23     5825.88    474.48 o 
  21   3   4      136.01      213.09     86.16 o 
  23   3   4     3025.16     3047.80    600.00 o 
  25   3   4      264.51      935.48    469.71 o 
 -26   4   4      601.30      725.84    301.23 o 
 -24   4   4     2802.66     3081.36    407.05 o 
 -22   4   4       98.14      126.73     77.00 o 
 -20   4   4     1264.91     1165.21    222.94 o 
 -18   4   4     5656.57     5060.11    410.80 o 
 -16   4   4      682.19      825.69    115.65 o 
 -14   4   4       10.04      127.43     55.04 o 
 -12   4   4    18473.79    16290.01   1109.86 o 
 -10   4   4     7059.03     6067.01    387.08 o 
  -8   4   4      946.01     1026.21     85.02 o 
  -6   4   4     8450.43     8372.19    524.23 o 
  -4   4   4    47660.80    51304.82   3161.50 o 
  -2   4   4      215.05      532.87     55.08 o 
   0   4   4     9223.61    10886.70    678.24 o 
   2   4   4     1786.46     2823.24    188.73 o 
   4   4   4      452.94      826.77     74.20 o 
   6   4   4     2622.11     3101.64    206.12 o 
   8   4   4    29211.04    29911.75   1848.92 o 
  10   4   4    14945.55    14960.56    930.26 o 
  12   4   4     5393.27     5143.63    370.17 o 
  14   4   4    21506.73    19845.19   1497.99 o 
  16   4   4     8326.20     7830.95    614.96 o 
  18   4   4      752.97      719.61    141.49 o 
  20   4   4       49.59      204.01    111.83 o 
  22   4   4      643.16      419.77    123.41 o 
  24   4   4       85.41      178.56    111.83 o 
 -25   5   4       81.46       76.57    189.47 o 
 -23   5   4      899.21      395.17    129.19 o 
 -21   5   4      169.49      241.10    110.93 o 
 -19   5   4     1246.63     1030.49    162.93 o 
 -17   5   4     4169.59     4251.76    360.04 o 
 -15   5   4      675.57      662.52    100.24 o 
 -13   5   4     2677.47     2459.68    237.62 o 
 -11   5   4      229.16      143.91     72.76 o 
  -9   5   4     4057.24     4104.75    270.64 o 
  -7   5   4    17146.12    18295.38   1138.10 o 
  -5   5   4      219.82      377.96     52.70 o 
  -3   5   4    34944.73    36944.97   2282.36 o 
  -1   5   4     3603.05     3455.39    229.76 o 
   1   5   4    10264.97    10039.19    629.87 o 
   3   5   4      892.48      776.12     73.59 o 
   5   5   4        1.05       18.01     52.09 o 
   7   5   4     8591.01     7919.82    615.24 o 
   9   5   4     2735.88     2745.56    227.68 o 
  11   5   4      540.40      537.59     84.66 o 
  13   5   4     4677.88     4061.00    344.15 o 
  15   5   4      555.49      712.43    117.41 o 
  17   5   4      654.44      536.40     99.40 o 
  19   5   4      154.29      267.97    103.53 o 
  21   5   4      342.50      228.11    142.70 o 
  23   5   4      149.57      635.79    197.04 o 
 -24   6   4     3981.23     3247.36    462.59 o 
 -22   6   4      243.89      590.23    122.00 o 
 -20   6   4      833.97      905.46    126.05 o 
 -18   6   4    11626.73    11193.86    870.05 o 
 -16   6   4      400.48      340.92    115.34 o 
 -14   6   4     1952.21     2065.20    199.77 o 
 -12   6   4    19190.37    17251.69   1315.28 o 
 -10   6   4     3515.44     2355.95    370.05 o 
  -8   6   4    12458.23    11490.18    784.22 o 
  -6   6   4    12099.93    11529.73   1017.31 o 
  -4   6   4    27941.05    26841.06   1664.81 o 
  -2   6   4     7769.62     7217.53    459.02 o 
   0   6   4     1761.46     2176.32    157.74 o 
   2   6   4    37788.55    35516.75   2383.14 o 
   4   6   4      300.07      215.62     64.76 o 
   6   6   4       29.80        2.48     56.68 o 
   8   6   4    25678.17    25040.47   1897.03 o 
  10   6   4      980.67      893.55    116.51 o 
  12   6   4      263.41      370.69     92.17 o 
  14   6   4     8790.83     8256.07    651.46 o 
  16   6   4     3265.23     3784.82    377.94 o 
  18   6   4      168.92      225.97     76.87 o 
  20   6   4     3618.12     2806.60    452.76 o 
  22   6   4     2362.57     1693.44    227.37 o 
 -23   7   4        1.71       72.03    101.13 o 
 -21   7   4       12.70       94.76    133.30 o 
 -19   7   4      926.19     1191.89    190.02 o 
 -17   7   4      168.58      256.90     80.58 o 
 -15   7   4      295.38      523.62    101.03 o 
 -13   7   4      130.91      161.90     72.92 o 
 -11   7   4      157.09      155.23     94.00 o 
  -9   7   4      220.62      283.48     96.13 o 
  -7   7   4      848.46     1030.66    106.83 o 
  -5   7   4       29.38       75.80     51.35 o 
  -3   7   4      734.45      672.14    114.71 o 
  -1   7   4     4710.56     5032.27    360.02 o 
   1   7   4      728.35      385.34    101.28 o 
   3   7   4     2057.97     1735.22    210.77 o 
   5   7   4     1281.61     1070.93    123.70 o 
   7   7   4     1196.99     1100.45    153.27 o 
   9   7   4      205.44      130.21     92.76 o 
  11   7   4      643.31      682.40    132.97 o 
  13   7   4      106.21      112.91     88.59 o 
  15   7   4      151.24      180.51     88.24 o 
  17   7   4       16.52       -4.17    134.34 o 
  19   7   4       83.18      326.83    141.82 o 
  21   7   4      157.15      334.67    106.67 o 
  23   7   4      202.18      106.27    267.76 o 
 -22   8   4        5.89       92.53     85.40 o 
 -20   8   4        5.60       61.78     76.79 o 
 -18   8   4     4656.24     4318.87    382.77 o 
 -16   8   4      181.53      699.09    116.79 o 
 -14   8   4      207.06      326.70     81.58 o 
 -12   8   4     6644.08     6363.93    515.71 o 
 -10   8   4     9674.12     9583.74    748.94 o 
  -8   8   4      214.62      356.41     79.61 o 
  -6   8   4     5610.31     5115.82    368.16 o 
  -4   8   4     8942.12     8291.00    742.61 o 
  -2   8   4      879.22      826.60    114.39 o 
   0   8   4     2563.12     2076.51    214.15 o 
   2   8   4    13484.95    12846.28    877.67 o 
   4   8   4      508.19      607.67     99.64 o 
   6   8   4      772.18      909.29    113.53 o 
   8   8   4     6955.11     6526.85    466.40 o 
  10   8   4     2209.40     2449.55    236.62 o 
  12   8   4        3.30       20.01     78.24 o 
  14   8   4     4648.39     4501.27    452.60 o 
  16   8   4      850.03     1147.95    275.03 o 
  18   8   4      268.19      614.25    213.06 o 
  20   8   4      687.89      389.97    158.18 o 
 -21   9   4       78.87      307.37    117.88 o 
 -19   9   4     1606.09     1317.35    164.25 o 
 -17   9   4      178.53      440.40    104.43 o 
 -15   9   4       90.65      230.35    117.25 o 
 -13   9   4      945.16      995.57    135.21 o 
 -11   9   4      689.81      777.41    121.67 o 
  -9   9   4     2501.22     2632.60    288.69 o 
  -7   9   4     2366.86     2378.89    363.71 o 
  -5   9   4      602.95      749.58    136.80 o 
  -3   9   4     2997.24     3766.81    395.97 o 
  -1   9   4      263.84      309.28     89.15 o 
   1   9   4     1916.75     2036.08    220.51 o 
   3   9   4     1602.40     1556.32    170.18 o 
   5   9   4      660.51      733.23    106.90 o 
   7   9   4     1140.03     1376.04    145.35 o 
   9   9   4     1719.18     1585.73    178.66 o 
  11   9   4      533.69      789.04    144.54 o 
  13   9   4     2998.46     3252.61    354.63 o 
  15   9   4      319.15      426.83    118.40 o 
  17   9   4     1092.32     1002.89    175.33 o 
 -20  10   4      208.08       45.38    142.58 o 
 -18  10   4      129.03      168.44     92.59 o 
 -16  10   4      594.03      746.42    122.84 o 
 -14  10   4     4518.31     4236.78    431.58 o 
 -12  10   4      562.91      349.67    123.00 o 
 -10  10   4      581.84      640.54    144.11 o 
  -8  10   4     3819.19     4049.71    406.91 o 
  -6  10   4     3474.14     3745.07    436.40 o 
  -4  10   4      627.93      707.20    123.42 o 
  -2  10   4     2084.10     1927.59    204.54 o 
   0  10   4     1370.52     1833.33    207.05 o 
   2  10   4      105.59      271.28    106.83 o 
   4  10   4     2417.08     2573.32    264.42 o 
   6  10   4     1767.98     1845.45    203.56 o 
   8  10   4      234.09      428.29    125.25 o 
  10  10   4      917.11     1439.37    203.83 o 
  12  10   4     1520.70     2191.27    283.83 o 
  14  10   4       64.26      -41.69    111.62 o 
  16  10   4        6.46      -11.72    178.13 o 
 -15  11   4      459.10      509.90    133.41 o 
 -13  11   4     1316.80     1250.59    190.24 o 
 -11  11   4      476.78      734.99    254.01 o 
  -9  11   4      128.89      310.23    169.43 o 
  -7  11   4     1855.67     2192.96    651.40 o 
  -5  11   4        1.96      195.78    117.64 o 
  -3  11   4     1762.97     1876.95    205.15 o 
  -1  11   4      158.48      315.97    123.97 o 
   1  11   4      650.49      722.24    133.96 o 
   3  11   4     2126.97     2038.11    220.74 o 
   5  11   4      332.30      383.67    128.06 o 
   7  11   4     2229.60     2606.84    374.12 o 
   9  11   4      457.09      467.23    168.35 o 
  11  11   4      601.45      657.13    195.68 o 
  15  11   4       16.99      439.46    216.70 o 
 -12  12   4       62.69     -110.05    159.60 o 
 -10  12   4        2.30      248.76    121.69 o 
  -8  12   4     2900.73     3084.54    459.16 o 
  -6  12   4        3.38      303.42    123.96 o 
  -4  12   4       20.95       91.74    120.01 o 
  -2  12   4     6378.88     4835.20    419.31 o 
   0  12   4     1110.33      946.60    150.25 o 
   2  12   4     1350.84     1313.64    175.93 o 
   4  12   4     1638.32     1807.36    350.77 o 
   6  12   4     1755.57     2215.02    348.66 o 
   8  12   4       55.96      178.57    162.90 o 
  -7  13   4      111.72     3386.69    656.54 o 
  -5  13   4      122.65     1291.90    323.35 o 
  -3  13   4      835.30      607.09    176.90 o 
  -1  13   4       20.01      223.62    172.91 o 
   1  13   4       94.37      119.65    194.20 o 
   3  13   4       51.11      -84.82    211.79 o 
 -29   1   5     1161.03     1086.54    313.14 o 
 -27   1   5     1911.58     1857.41    212.64 o 
 -25   1   5      130.94      111.43     97.06 o 
 -23   1   5       15.91      148.29    140.13 o 
 -21   1   5     3996.52     4206.96    366.50 o 
 -19   1   5      155.32      247.74     79.99 o 
 -17   1   5        8.97       97.37     60.89 o 
 -15   1   5    33836.91    32598.31   2851.09 o 
 -13   1   5     9027.78     9745.31    674.27 o 
 -11   1   5     1140.85     1581.98    117.42 o 
  -9   1   5    19603.11    18560.28   1150.32 o 
  -7   1   5     4782.92     4349.46    276.62 o 
  -5   1   5    17462.03    19661.81   1215.19 o 
  -3   1   5     9370.29    10842.92    673.20 o 
  -1   1   5    37045.46    37632.72   2553.38 o 
   1   1   5      788.81      942.13     80.14 o 
   3   1   5    29580.30    31037.33   1913.90 o 
   5   1   5    45272.38    48846.54   3008.91 o 
   7   1   5     7085.30     7609.75    478.54 o 
   9   1   5     6201.50     6459.99    411.76 o 
  11   1   5    21796.72    22122.68   1374.84 o 
  13   1   5     2911.74     3084.93    213.33 o 
  15   1   5      501.24      511.81     79.25 o 
  17   1   5     9895.47     9878.19    690.04 o 
  19   1   5     2914.45     2823.07    297.81 o 
  21   1   5       28.13      107.06    103.88 o 
  23   1   5     2842.10     2722.14    376.90 o 
  25   1   5      863.35      743.14    242.80 o 
 -28   2   5      146.10      329.97    149.00 o 
 -26   2   5      742.98      587.76    178.27 o 
 -24   2   5     3315.40     2982.54    282.69 o 
 -22   2   5     5210.53     5138.91    437.86 o 
 -20   2   5     2665.32     2321.33    231.10 o 
 -18   2   5      100.47       43.46     71.95 o 
 -16   2   5     4465.47     4120.36    333.15 o 
 -14   2   5     9729.96     9175.11    820.61 o 
 -12   2   5     7569.66     7435.95    520.20 o 
 -10   2   5    28685.52    28749.70   1955.07 o 
  -8   2   5       76.57      109.48     30.69 o 
  -6   2   5     8815.13     9527.61    653.06 o 
  -4   2   5    14305.83    16040.00    991.61 o 
  -2   2   5     2395.14     2398.63    157.67 o 
   0   2   5    13267.01    13569.61    841.68 o 
   2   2   5     3905.64     4391.29    279.02 o 
   4   2   5    10415.61    10079.45    628.18 o 
   6   2   5    16632.79    17282.24   1067.55 o 
   8   2   5       29.08        8.59     38.45 o 
  10   2   5     4503.77     3978.27    263.86 o 
  12   2   5     6994.19     6855.65    440.95 o 
  14   2   5      905.37     1167.13    122.81 o 
  16   2   5     3195.98     2934.39    253.31 o 
  18   2   5       24.87      112.18     92.63 o 
  20   2   5     2076.85     2398.63    457.42 o 
  22   2   5     2322.86     2136.82    319.05 o 
  24   2   5       77.75      279.10    166.40 o 
 -27   3   5      906.18      746.37    159.33 o 
 -25   3   5     1442.62     1034.44    201.39 o 
 -23   3   5       25.80      253.30    185.30 o 
 -21   3   5       71.15       -3.50    139.44 o 
 -19   3   5     5951.85     5703.85    466.26 o 
 -17   3   5     7338.13     6922.93    490.71 o 
 -15   3   5      557.44      655.13     89.01 o 
 -13   3   5     4126.44     3481.52    563.17 o 
 -11   3   5    15584.92    15446.93   1060.57 o 
  -9   3   5    13898.92    13552.19    929.93 o 
  -7   3   5     8969.34     8981.23    561.14 o 
  -5   3   5    17756.45    19335.87   1197.31 o 
  -3   3   5       86.55      283.96     40.72 o 
  -1   3   5      945.61      644.68     59.15 o 
   1   3   5    21396.07    22784.50   1409.78 o 
   3   3   5     2713.77     2882.59    191.13 o 
   5   3   5     2926.26     3201.47    211.25 o 
   7   3   5    11937.37    12199.96    759.14 o 
   9   3   5    13078.79    12744.62    795.67 o 
  11   3   5      633.18      714.34     80.09 o 
  13   3   5     5206.44     4864.36    320.95 o 
  15   3   5     2005.01     2321.93    217.27 o 
  17   3   5       24.28      156.90    113.10 o 
  19   3   5       84.59      -25.21    181.15 o 
  21   3   5     1461.45     1812.88    615.88 o 
  23   3   5     1176.80     1267.02    391.05 o 
  25   3   5      512.76     1190.54    318.81 o 
 -26   4   5     2149.28     2666.60    806.81 o 
 -24   4   5     1059.91      778.63    181.95 o 
 -22   4   5     1131.22     1243.30    333.79 o 
 -20   4   5     6621.34     6631.51    621.92 o 
 -18   4   5        2.06      107.73     76.57 o 
 -16   4   5    21394.82    20114.99   1550.90 o 
 -14   4   5     3780.53     3259.39    264.48 o 
 -12   4   5      418.69      320.79     99.42 o 
 -10   4   5    23240.94    21659.80   1479.02 o 
  -8   4   5     3623.71     3805.85    249.33 o 
  -6   4   5    11603.76    11341.34    709.59 o 
  -4   4   5    32928.14    34678.39   2138.15 o 
  -2   4   5       11.55      -29.95     29.95 o 
   0   4   5   104468.65   114145.66   7023.67 o 
   2   4   5    17384.58    16829.69   1043.75 o 
   4   4   5    38770.98    40680.34   2505.29 o 
   6   4   5    13449.93    12985.87    811.34 o 
   8   4   5        8.92      -24.35     79.40 o 
  10   4   5    17006.29    16276.30   1241.20 o 
  12   4   5     4693.27     4373.29    312.58 o 
  14   4   5     2770.02     2453.74    268.28 o 
  16   4   5     6090.43     6441.60    523.27 o 
  18   4   5      707.86      847.24    153.38 o 
  20   4   5     3227.72     3230.15    764.03 o 
  22   4   5     1427.58     1321.98    525.31 o 
  24   4   5      170.75      106.65    191.74 o 
 -25   5   5     2262.42     2569.48   1191.30 o 
 -23   5   5      550.98      475.04    241.29 o 
 -21   5   5        7.07       -4.50    111.38 o 
 -19   5   5     8139.13     7744.47    710.57 o 
 -17   5   5     4533.92     4012.75    398.46 o 
 -15   5   5      527.70      536.91     91.67 o 
 -13   5   5    10369.46     9366.22    724.69 o 
 -11   5   5    27170.56    12718.16   1913.64 o 
  -9   5   5       80.62       42.56     41.32 o 
  -7   5   5     2869.04     2839.36    195.10 o 
  -5   5   5    29348.41    28693.96   1775.96 o 
  -3   5   5      646.01      866.27     78.22 o 
  -1   5   5       70.62       49.23     37.62 o 
   1   5   5    31176.65    32204.71   1992.88 o 
   3   5   5     3352.85     3771.85    251.34 o 
   5   5   5       28.53      149.88     58.56 o 
   7   5   5    20847.30    20153.57   1494.49 o 
   9   5   5    12551.69    12314.50    837.61 o 
  11   5   5     4964.02     4751.97    344.83 o 
  13   5   5      113.51      157.68     78.37 o 
  15   5   5     5894.59     5960.28    568.38 o 
  17   5   5       17.85       32.35    118.51 o 
  19   5   5       82.98       78.86     88.30 o 
  21   5   5     1801.73     1814.52    419.95 o 
  23   5   5      501.36      849.04    269.65 o 
 -24   6   5       58.05       44.65     70.48 o 
 -22   6   5      280.02      340.52    160.78 o 
 -20   6   5     1428.74     1392.63    161.54 o 
 -18   6   5       27.99       66.24     65.40 o 
 -16   6   5     1802.04     1507.76    164.87 o 
 -14   6   5      641.24      437.44     90.00 o 
 -12   6   5       51.34      132.97     62.64 o 
 -10   6   5     1539.30     1483.23    153.52 o 
  -8   6   5       91.82      143.14     57.63 o 
  -6   6   5       58.64       76.80     63.57 o 
  -4   6   5     1800.59     1854.92    178.46 o 
  -2   6   5      737.05      750.71     77.22 o 
   0   6   5      469.20      703.36     76.03 o 
   2   6   5       12.51       44.06     58.38 o 
   4   6   5      127.12       99.60     62.90 o 
   6   6   5     2312.08     2173.89    179.49 o 
   8   6   5      315.36      395.14     81.22 o 
  10   6   5       45.09      -19.88     63.63 o 
  12   6   5      174.94      283.63     86.58 o 
  14   6   5       32.83      112.78     93.14 o 
  16   6   5     1454.39     1236.31    181.93 o 
  18   6   5       74.42       19.62     60.99 o 
  20   6   5      302.40      358.75    201.24 o 
  22   6   5      442.59      433.39    162.92 o 
 -23   7   5      619.92      812.54    204.26 o 
 -21   7   5     1761.32     1859.20    204.03 o 
 -19   7   5     4601.56     4646.65    396.84 o 
 -17   7   5     6456.58     6293.04    515.68 o 
 -15   7   5      352.86      480.73     92.50 o 
 -13   7   5     5902.18     5557.52    452.23 o 
 -11   7   5    24412.51    21960.99   1667.27 o 
  -9   7   5     1771.20     1656.43    166.35 o 
  -7   7   5      200.71      172.85     63.99 o 
  -5   7   5    24926.85    24810.21   1875.96 o 
  -3   7   5       60.76      136.27     52.92 o 
  -1   7   5      303.07      324.20     90.51 o 
   1   7   5    26317.04    26545.96   2004.64 o 
   3   7   5     3661.90     3473.72    341.85 o 
   5   7   5     6584.40     6245.28    443.52 o 
   7   7   5    16495.36    15562.02   1063.14 o 
   9   7   5     8566.02     8105.89    568.09 o 
  11   7   5     1478.65     1608.19    206.28 o 
  13   7   5     1338.18     1368.04    190.96 o 
  15   7   5     6873.31     6515.44    630.03 o 
  17   7   5       54.58      253.71     88.50 o 
  19   7   5      277.21      358.33    110.38 o 
  21   7   5     3634.57     3143.18    421.45 o 
 -22   8   5      368.74      575.03    105.18 o 
 -20   8   5      523.80      715.47    131.77 o 
 -18   8   5        1.21      106.37     77.46 o 
 -16   8   5      362.18      409.62     90.26 o 
 -14   8   5       42.19      106.43     71.90 o 
 -12   8   5      374.84      455.32    106.77 o 
 -10   8   5     2622.79     3111.21    277.79 o 
  -8   8   5      419.22      671.85     99.34 o 
  -6   8   5     3717.35     3289.42    280.04 o 
  -4   8   5      369.51      375.27    165.02 o 
  -2   8   5      408.69      184.23     81.69 o 
   0   8   5     2234.40     2226.39    256.15 o 
   2   8   5       87.96      -15.16     71.74 o 
   4   8   5      746.82      682.49    103.01 o 
   6   8   5      152.85       67.44     73.22 o 
   8   8   5      999.05     1167.88    132.48 o 
  10   8   5      604.15     1104.37    168.58 o 
  12   8   5      508.52      621.99    169.67 o 
  14   8   5        8.99      164.24    160.16 o 
  16   8   5      123.77      204.80     90.32 o 
  18   8   5      685.57      784.83    148.75 o 
  20   8   5      208.78      437.94    272.68 o 
 -21   9   5        2.06      113.30     85.61 o 
 -19   9   5       76.78      286.75     95.47 o 
 -17   9   5     1182.38     1657.14    190.09 o 
 -15   9   5     1404.27     1653.57    187.50 o 
 -13   9   5     5086.53     5299.68    449.04 o 
 -11   9   5     2908.44     3222.93    294.50 o 
  -9   9   5      976.85     1438.58    193.71 o 
  -7   9   5      625.05      606.68    167.30 o 
  -5   9   5      236.94      416.77     96.46 o 
  -3   9   5       43.14      258.25     91.37 o 
  -1   9   5       86.86      149.00     84.79 o 
   1   9   5     1952.97     2256.14    270.04 o 
   3   9   5     2327.24     2396.08    230.65 o 
   5   9   5     3450.03     3112.71    254.02 o 
   7   9   5     5010.17     4647.43    398.36 o 
   9   9   5     3053.25     2995.37    327.29 o 
  11   9   5      433.23      528.12    187.33 o 
  13   9   5      441.70      858.99    392.56 o 
  15   9   5     1397.10     1085.27    175.02 o 
  17   9   5      493.50      602.01    137.11 o 
 -20  10   5      508.72     1159.53    305.96 o 
 -18  10   5       66.55      360.95     99.74 o 
 -16  10   5     1620.47     1847.79    206.12 o 
 -14  10   5     1076.81     1178.20    181.54 o 
 -12  10   5     1528.89     1191.02    182.64 o 
 -10  10   5      931.92      914.55    203.62 o 
  -8  10   5      343.03      285.43    136.89 o 
  -6  10   5     1201.61     1249.74    188.71 o 
  -4  10   5     5967.37     5825.09    757.12 o 
  -2  10   5     2031.02     1811.30    211.69 o 
   0  10   5     1328.01     1343.85    160.71 o 
   2  10   5     1048.01     1260.29    187.24 o 
   4  10   5     1039.12     1094.77    150.61 o 
   6  10   5     2913.09     3023.55    330.17 o 
   8  10   5        3.50      266.41    138.98 o 
  10  10   5     1271.04     1894.39    715.35 o 
  12  10   5      724.31      878.65    157.76 o 
  14  10   5      104.82      269.12    117.61 o 
  16  10   5     2016.13     1650.80    408.82 o 
 -15  11   5     3635.81     3448.29    639.93 o 
 -13  11   5      303.25      555.62    238.20 o 
 -11  11   5       80.23      331.78    168.18 o 
  -9  11   5     1749.97     1966.80    374.62 o 
  -7  11   5      371.01      687.96    149.29 o 
  -5  11   5      273.99      649.94    147.27 o 
  -3  11   5     3598.61     3883.83    374.85 o 
  -1  11   5     2848.07     2595.56    254.39 o 
   1  11   5       47.25       91.08     98.15 o 
   3  11   5     1419.12     1474.22    213.11 o 
   5  11   5     5370.93     4739.40    628.46 o 
   7  11   5      104.24      254.52    148.09 o 
   9  11   5       10.43      109.04    164.70 o 
  11  11   5     2709.45     2463.50    462.34 o 
 -12  12   5      103.64      438.70    194.39 o 
 -10  12   5      249.72      490.30    163.25 o 
  -8  12   5       48.47      104.28    219.53 o 
  -6  12   5       30.07      149.44    135.75 o 
  -4  12   5      128.27      177.34    207.60 o 
  -2  12   5       61.25      -36.13    101.46 o 
   0  12   5       56.74      189.35    134.00 o 
   2  12   5      194.20      152.24    118.69 o 
   4  12   5       34.16      207.11    134.71 o 
   6  12   5      279.01      230.84    203.09 o 
  -7  13   5     1875.38     2464.29    521.90 o 
  -5  13   5      392.38      573.34    241.29 o 
  -1  13   5     2471.56     1805.10    443.24 o 
   1  13   5      193.70     -166.11    166.11 o 
   3  13   5      229.70      401.13    249.42 o 
 -30   0   6      509.43      409.96    209.14 o 
 -28   0   6     1590.30     1327.09    247.73 o 
 -26   0   6        8.32       90.12    105.67 o 
 -24   0   6        1.57      195.42    194.96 o 
 -22   0   6     7208.61     6999.95    804.95 o 
 -20   0   6      318.76      341.40    120.08 o 
 -18   0   6     1100.28     1059.60    259.25 o 
 -16   0   6    16096.32    16471.70   2463.91 o 
 -14   0   6    26397.46    26620.66   2333.02 o 
 -12   0   6      185.46      348.76     72.00 o 
 -10   0   6    11902.25    11479.98   1011.58 o 
  -8   0   6      498.18      802.34     97.03 o 
  -6   0   6     5117.88     4870.58    438.43 o 
  -4   0   6      346.87      432.78     66.68 o 
  -2   0   6    70093.48    75127.02   6526.57 o 
   0   0   6        6.78       39.56     35.42 o 
   2   0   6    10349.70    11208.78    985.17 o 
   4   0   6    54299.09    55046.50   4796.68 o 
   6   0   6     6463.00     6247.31    561.04 o 
   8   0   6     2711.46     3039.33    292.63 o 
  10   0   6     8919.36     8383.99    753.88 o 
  12   0   6     4260.69     3796.25    360.62 o 
  14   0   6     2899.53     2783.80    284.01 o 
  16   0   6     2264.60     2395.05    344.43 o 
  18   0   6     4043.12     3598.25    452.40 o 
  20   0   6      547.37      652.38    203.09 o 
  22   0   6     1514.23     1715.85    389.16 o 
 -29   1   6      204.99      134.26    163.00 o 
 -27   1   6      560.19      451.28    179.26 o 
 -25   1   6      627.80     1018.95    147.03 o 
 -23   1   6     1226.43     1408.96    172.70 o 
 -21   1   6     2186.45     2370.84    235.43 o 
 -19   1   6      608.97      580.04    102.57 o 
 -17   1   6      282.15      457.82     90.40 o 
 -15   1   6     2792.07     2506.90    194.06 o 
 -13   1   6     5618.65     6031.51    426.48 o 
 -11   1   6    10670.02    11979.45    747.52 o 
  -9   1   6     2006.83     2993.33    199.38 o 
  -7   1   6     2858.07     3039.34    198.89 o 
  -5   1   6    13486.83    14878.49    922.01 o 
  -3   1   6    26425.55    26513.65   1632.23 o 
  -1   1   6    19364.91    20565.37   1575.26 o 
   1   1   6      595.67      666.33     65.44 o 
   3   1   6     7102.46     6573.17    412.05 o 
   5   1   6     1261.87     1583.76    115.12 o 
   7   1   6     4773.97     4611.26    297.53 o 
   9   1   6    14207.65    14013.34    875.22 o 
  11   1   6       99.46      143.22     56.62 o 
  13   1   6     3560.64     3233.56    293.76 o 
  15   1   6      276.17      101.63     61.57 o 
  17   1   6      438.80      575.21     96.32 o 
  19   1   6      181.00      302.88    142.78 o 
  21   1   6      516.52      413.74    181.15 o 
  23   1   6       50.91      405.04    176.99 o 
  25   1   6      325.49      742.01    237.13 o 
 -28   2   6     1427.47     1424.85    219.24 o 
 -26   2   6      494.68      502.15    137.51 o 
 -24   2   6      440.91      346.71     97.70 o 
 -22   2   6     8799.43     8516.56    685.08 o 
 -20   2   6     1332.36     1560.29    172.76 o 
 -18   2   6     1196.23     1369.43    156.06 o 
 -16   2   6     8017.49     7563.91    531.99 o 
 -14   2   6     4569.58     3600.53    290.16 o 
 -12   2   6       34.92      137.52     51.37 o 
 -10   2   6     6081.22     5519.37    351.35 o 
  -8   2   6    49074.95    53011.96   3265.68 o 
  -6   2   6     2769.74     3265.11    213.85 o 
  -4   2   6      612.68      462.74     49.46 o 
  -2   2   6      569.51      545.83     52.26 o 
   0   2   6     1350.77     1502.13    120.95 o 
   2   2   6    18755.16    18815.95   1283.86 o 
   4   2   6    10868.02    10302.01    643.59 o 
   6   2   6     1425.66     1513.40    112.53 o 
   8   2   6     2759.40     2989.79    203.64 o 
  10   2   6    27318.66    27803.88   1869.91 o 
  12   2   6     3374.11     3280.88    226.81 o 
  14   2   6       18.08      116.92     57.79 o 
  16   2   6     1080.10     1307.84    153.52 o 
  18   2   6     1313.34     1803.92    228.24 o 
  20   2   6       96.87       89.25    158.46 o 
  22   2   6      961.70      880.05    258.68 o 
  24   2   6     1155.48      861.52    270.78 o 
 -27   3   6     1638.45     1778.40    359.09 o 
 -25   3   6        2.78      -55.38     96.22 o 
 -23   3   6     3795.13     3827.43    514.40 o 
 -21   3   6     5279.62     5155.64    429.17 o 
 -19   3   6     3589.39     3073.78    279.02 o 
 -17   3   6     3944.95     3660.44    307.80 o 
 -15   3   6     5675.13     5007.99    400.96 o 
 -13   3   6    10830.43     9519.19    742.52 o 
 -11   3   6    32307.71    31984.88   2173.64 o 
  -9   3   6     8434.88     8640.96    539.89 o 
  -7   3   6    29421.50    29639.21   1830.19 o 
  -5   3   6    13714.25    14223.48    883.74 o 
  -3   3   6    40323.96    44981.23   2769.51 o 
  -1   3   6    53567.55    56923.17   3505.21 o 
   1   3   6       65.82       84.96     34.13 o 
   3   3   6    13042.92    12819.12    798.16 o 
   5   3   6     2679.49     2469.96    168.70 o 
   7   3   6     5691.35     6029.89    387.12 o 
   9   3   6    20206.06    19338.21   1322.27 o 
  11   3   6     2109.93     2166.03    163.52 o 
  13   3   6     2292.42     2097.30    162.33 o 
  15   3   6    10860.49    10863.11    967.10 o 
  17   3   6     1077.86     1333.86    188.94 o 
  19   3   6     6367.56     6330.47    605.98 o 
  21   3   6      495.62      515.53    182.86 o 
  23   3   6     1124.07      763.19    240.91 o 
 -26   4   6      462.31      463.54    126.61 o 
 -24   4   6      694.37      704.94    144.47 o 
 -22   4   6      201.69       73.78    116.87 o 
 -20   4   6     9333.56     8303.74    763.88 o 
 -18   4   6    12359.50    11817.83    911.04 o 
 -16   4   6       62.45       31.37     58.79 o 
 -14   4   6      208.69      217.48     95.83 o 
 -12   4   6    24908.67    22458.10   1975.03 o 
 -10   4   6      116.48      210.00     64.12 o 
  -8   4   6      264.94      429.01     56.58 o 
  -6   4   6    16702.25    17011.97   1057.29 o 
  -4   4   6    17986.18    18357.93   1139.14 o 
  -2   4   6       61.31        6.81     36.17 o 
   0   4   6    22375.24    22155.91   1372.45 o 
   2   4   6     8799.79     7902.33    499.61 o 
   4   4   6      987.69     1082.82     90.91 o 
   6   4   6     1708.16     1556.72    121.98 o 
   8   4   6    20820.96    20452.71   1272.68 o 
  10   4   6     2765.13     2748.90    216.02 o 
  12   4   6     9341.41     8595.21    672.29 o 
  14   4   6     5192.36     5701.36    605.74 o 
  16   4   6      903.23     1008.39    172.81 o 
  18   4   6       62.17      -59.65     96.99 o 
  20   4   6     3220.98     3694.55    471.19 o 
  22   4   6      270.87      209.61     98.65 o 
 -25   5   6      165.89      273.09    152.24 o 
 -23   5   6      321.49      383.97    176.47 o 
 -21   5   6     1342.74     1395.26    234.59 o 
 -19   5   6        9.54       24.08     64.78 o 
 -17   5   6    10392.23     8499.80    777.02 o 
 -15   5   6        1.04      -32.35     61.02 o 
 -13   5   6     3387.45     2973.90    258.85 o 
 -11   5   6     3117.88     2485.81    195.16 o 
  -9   5   6      100.14       95.30     46.66 o 
  -7   5   6    14030.82    13781.63    861.77 o 
  -5   5   6     3135.68     3335.59    226.98 o 
  -3   5   6      512.50      535.20     63.88 o 
  -1   5   6    32912.82    34362.82   2123.72 o 
   1   5   6      321.08      510.65     63.21 o 
   3   5   6    35801.31    37024.91   2286.47 o 
   5   5   6     3305.81     3666.49    271.09 o 
   7   5   6     2037.41     1803.86    160.86 o 
   9   5   6     4872.62     5040.23    363.65 o 
  11   5   6      241.96      255.15     78.67 o 
  13   5   6     5953.30     6259.03    591.45 o 
  15   5   6     2660.55     2949.34    322.27 o 
  17   5   6       45.49      158.54     93.66 o 
  19   5   6     1784.31     1764.08    277.85 o 
  21   5   6      275.91      124.70     86.05 o 
  23   5   6     1165.17     1031.70    294.23 o 
 -24   6   6     2755.90     2200.48    269.87 o 
 -22   6   6      325.41      517.11    125.81 o 
 -20   6   6     2384.00     2095.52    247.17 o 
 -18   6   6    10594.39     9860.71    770.04 o 
 -16   6   6        1.82      -45.41     65.28 o 
 -14   6   6      696.28      683.10    106.74 o 
 -12   6   6    22396.10    20948.60   1592.66 o 
 -10   6   6      349.51      416.96     81.89 o 
  -8   6   6      726.06      910.07    112.95 o 
  -6   6   6    24543.98    24863.50   1905.41 o 
  -4   6   6     2252.82     2796.92    270.78 o 
  -2   6   6    10810.16    11408.96    788.51 o 
   0   6   6    15563.65    14470.89   1099.32 o 
   2   6   6    21359.21    20673.82   1811.11 o 
   4   6   6     2332.90     2246.88    231.23 o 
   6   6   6     8933.79     8534.67    590.84 o 
   8   6   6    47996.75    47702.05   4163.27 o 
  10   6   6       16.90      -68.29     73.69 o 
  12   6   6       94.75      104.67     89.54 o 
  14   6   6    10492.81    10867.89    987.19 o 
  16   6   6      244.87      324.88    111.43 o 
  18   6   6      798.79      764.87    149.62 o 
  20   6   6     1770.09     1429.66    454.86 o 
  22   6   6      291.29      442.18    314.28 o 
 -23   7   6       20.71       81.70    129.70 o 
 -21   7   6       73.56      134.90     75.18 o 
 -19   7   6      839.53      812.04    156.34 o 
 -17   7   6     1520.30     2222.17    269.01 o 
 -15   7   6      409.09      644.20    104.37 o 
 -13   7   6      493.53      420.91     86.74 o 
 -11   7   6     1456.27     1475.99    160.64 o 
  -9   7   6      537.31      696.43    137.29 o 
  -7   7   6      811.22     1099.17    150.05 o 
  -5   7   6       68.70       41.72     55.26 o 
  -3   7   6       20.63      131.55     54.46 o 
  -1   7   6     1567.25     1647.09    148.11 o 
   1   7   6       56.31       81.18     67.18 o 
   3   7   6       85.44      152.63     72.74 o 
   5   7   6      980.24      790.87    106.70 o 
   7   7   6     1972.72     2149.33    211.45 o 
   9   7   6     1705.32     2013.23    203.20 o 
  11   7   6      181.41       94.07    179.64 o 
  13   7   6      436.96      470.61    122.66 o 
  15   7   6      151.62      306.54    111.37 o 
  17   7   6        5.07       68.02     95.79 o 
  19   7   6       27.80      124.47     82.38 o 
  21   7   6      129.28      694.76    663.35 o 
 -22   8   6      160.20      260.75     93.81 o 
 -20   8   6      332.66      667.26    115.25 o 
 -18   8   6     3777.84     4118.00    361.89 o 
 -16   8   6      100.34      137.39     82.10 o 
 -14   8   6     3991.84     3957.68    345.12 o 
 -12   8   6     7765.20     7467.99    592.85 o 
 -10   8   6       60.63       65.66     64.03 o 
  -8   8   6      412.14      379.84     85.10 o 
  -6   8   6    21808.50    20767.30   1554.70 o 
  -4   8   6     4603.19     3305.22    491.88 o 
  -2   8   6       91.98      202.63     86.64 o 
   0   8   6     4738.23     3980.82    458.44 o 
   2   8   6     8143.70     7577.30    599.73 o 
   4   8   6       94.63       96.08     74.44 o 
   6   8   6     4539.11     4182.01    357.98 o 
   8   8   6     2583.29     2945.17    272.91 o 
  10   8   6      103.62       80.68     93.05 o 
  12   8   6      202.37      203.78    132.36 o 
  14   8   6     5068.87     4379.47    452.96 o 
  16   8   6       17.53      181.34    129.00 o 
  18   8   6        3.12      106.49     89.48 o 
 -21   9   6      638.50      762.77    171.41 o 
 -19   9   6      449.97      724.50    125.54 o 
 -17   9   6     2951.15     3337.77    309.14 o 
 -15   9   6      139.60      269.64     88.27 o 
 -13   9   6     4755.37     4948.33    418.35 o 
 -11   9   6     1013.06     1422.17    167.03 o 
  -9   9   6      683.09      591.21    129.44 o 
  -7   9   6     4704.53     4667.86    456.28 o 
  -5   9   6      316.44      475.76    124.13 o 
  -3   9   6     1012.49     1184.43    226.47 o 
  -1   9   6      807.03      913.84    128.63 o 
   1   9   6       82.96       54.08     96.24 o 
   3   9   6     5029.93     4208.11    476.45 o 
   5   9   6     2480.20     2452.11    241.40 o 
   7   9   6      226.75      262.37     96.13 o 
   9   9   6     1810.75     2244.55    484.21 o 
  11   9   6      193.11      329.66    112.56 o 
  13   9   6      903.61      897.80    159.13 o 
  15   9   6     1133.03     1463.18    213.11 o 
  17   9   6      152.82      341.42    146.11 o 
 -20  10   6      138.18      -75.26    173.21 o 
 -18  10   6       14.01      120.90    172.93 o 
 -16  10   6      525.30     1166.11    180.53 o 
 -14  10   6      687.03      793.83    147.50 o 
 -12  10   6       82.68      223.61    103.60 o 
 -10  10   6     1614.80     1824.84    245.78 o 
  -8  10   6     3682.50     4535.14    453.95 o 
  -6  10   6     1756.48     1790.41    229.62 o 
  -4  10   6     1900.53     2077.46    216.76 o 
  -2  10   6     1483.89     1234.52    172.88 o 
   0  10   6      345.65      333.51    100.64 o 
   2  10   6      558.09      411.89    133.53 o 
   4  10   6     2023.90     1914.35    242.85 o 
   6  10   6      543.78      649.52    147.82 o 
   8  10   6      172.48      270.21    215.19 o 
  10  10   6     1019.21     1385.34    233.45 o 
  12  10   6      112.58      118.08    282.70 o 
  14  10   6       89.18      155.84    206.35 o 
 -15  11   6       84.73      358.34    122.17 o 
 -13  11   6      791.69      831.19    167.67 o 
 -11  11   6       22.27       18.23    104.07 o 
  -9  11   6       54.97      382.16    126.61 o 
  -7  11   6     1273.61     1249.72    194.87 o 
  -5  11   6      527.84      532.99    139.98 o 
  -3  11   6      166.84      253.96    106.39 o 
  -1  11   6      805.52      667.96    179.99 o 
   1  11   6       26.66       16.88    114.89 o 
   3  11   6     1283.17     1325.17    199.95 o 
   5  11   6     1070.37     1278.02    338.53 o 
   7  11   6      516.07      588.73    179.83 o 
   9  11   6      649.96      601.33    189.11 o 
  11  11   6        9.64      301.04    227.67 o 
 -12  12   6      968.19     1081.25    285.16 o 
 -10  12   6      509.91      588.89    318.25 o 
  -8  12   6     2232.62     2192.10    281.69 o 
  -6  12   6      858.83      895.75    273.17 o 
  -4  12   6      250.08      175.31    156.45 o 
  -2  12   6     4577.14     4569.21    585.66 o 
   0  12   6        5.69      -80.47    195.06 o 
   2  12   6      197.72      168.77    133.79 o 
   4  12   6     5157.70     4616.14    474.31 o 
   6  12   6      256.71      434.54    282.13 o 
   1  13   6      103.87      -16.91    173.50 o 
   3  13   6       73.55      135.39    270.78 o 
 -29   1   7     1397.45      912.57    285.91 o 
 -27   1   7      941.33     1202.99    169.32 o 
 -25   1   7      211.42      220.92    103.17 o 
 -23   1   7     5369.98     5975.54    503.19 o 
 -21   1   7     2895.79     3593.68    319.98 o 
 -19   1   7      952.62     1159.69    147.43 o 
 -17   1   7     6119.89     5188.71    425.95 o 
 -15   1   7    29005.41    26195.20   1941.84 o 
 -13   1   7     1189.32     1465.70    130.77 o 
 -11   1   7     3165.95     3444.54    230.66 o 
  -9   1   7     8701.89     7990.10    500.50 o 
  -7   1   7    11472.91    13111.73    813.24 o 
  -5   1   7     2674.83     2979.83    196.77 o 
  -3   1   7    14774.09    13646.13    844.14 o 
  -1   1   7     6893.83     6452.82    448.36 o 
   1   1   7     6973.41     7447.69    515.58 o 
   3   1   7    44705.60    46952.74   3187.95 o 
   5   1   7    44185.14    48775.42   3005.03 o 
   7   1   7       57.54       13.48     38.74 o 
   9   1   7     5815.77     5747.95    369.48 o 
  11   1   7     2308.08     2275.80    167.11 o 
  13   1   7      174.69      110.90     93.57 o 
  15   1   7      717.43      760.61     99.59 o 
  17   1   7     4342.65     3976.34    405.62 o 
  19   1   7      180.31      367.37    142.53 o 
  23   1   7     3031.69     2242.67    487.11 o 
  25   1   7       71.84     -128.96    154.68 o 
 -28   2   7      198.35      381.05    134.54 o 
 -26   2   7      233.05      644.36    143.30 o 
 -24   2   7     5017.61     4825.68    424.71 o 
 -22   2   7      308.63      380.40    135.28 o 
 -20   2   7     1807.46     1798.40    189.96 o 
 -18   2   7     1574.20     1562.43    182.48 o 
 -16   2   7      925.36      691.34    100.34 o 
 -14   2   7    20105.73    18173.16   1246.28 o 
 -12   2   7     1741.88     1913.57    158.51 o 
 -10   2   7     1690.21     1559.58    117.81 o 
  -8   2   7    16000.92    17034.27   1057.23 o 
  -6   2   7     5643.47     5449.61    347.77 o 
  -4   2   7    24657.73    24836.87   1535.32 o 
  -2   2   7    29486.14    31512.04   1943.00 o 
   0   2   7    15181.80    16276.25   1113.30 o 
   2   2   7     9827.28     9850.66    679.47 o 
   4   2   7       10.30        6.17     30.69 o 
   6   2   7    12595.19    12199.00    763.01 o 
   8   2   7    14735.04    13927.12    859.25 o 
  10   2   7     2023.05     2029.86    151.98 o 
  12   2   7    10861.36    11008.15    764.92 o 
  14   2   7      429.76      439.76     78.41 o 
  16   2   7     2601.71     3026.31    281.78 o 
  18   2   7     2615.63     2602.71    370.25 o 
  20   2   7      160.85       59.38    190.23 o 
  22   2   7     1272.29     1295.68    337.35 o 
  24   2   7       57.04      198.93    160.73 o 
 -27   3   7      154.73      369.35    129.02 o 
 -25   3   7      676.57      483.88    146.95 o 
 -23   3   7     1120.82     1237.09    210.64 o 
 -21   3   7     3294.69     3401.86    310.28 o 
 -19   3   7      407.94      596.13    106.30 o 
 -17   3   7     2137.44     2175.47    185.03 o 
 -15   3   7     3158.61     2892.96    275.57 o 
 -13   3   7     6150.32     6262.56    501.14 o 
 -11   3   7     3623.36     3758.26    279.50 o 
  -9   3   7    10328.28    10111.06    635.47 o 
  -7   3   7     2892.30     2979.07    200.20 o 
  -5   3   7     8598.15     8154.16    513.99 o 
  -3   3   7    14336.12    16952.57   1052.75 o 
  -1   3   7    17451.24    17081.62   1061.06 o 
   1   3   7     3730.04     4015.51    262.04 o 
   3   3   7     1448.76     1594.95    117.99 o 
   5   3   7     1658.94     1586.61    120.20 o 
   7   3   7     3647.82     3325.98    283.27 o 
   9   3   7     4361.87     4138.90    305.74 o 
  11   3   7     2203.77     1960.11    206.87 o 
  13   3   7      753.19      763.16    115.38 o 
  15   3   7     2035.54     2904.79    305.27 o 
  17   3   7      587.26      904.41    154.90 o 
  19   3   7      889.97     1179.35    179.65 o 
  23   3   7      691.88      290.07    156.19 o 
 -26   4   7      555.00      527.40    139.55 o 
 -24   4   7     1512.59     1498.83    321.90 o 
 -22   4   7       32.04      192.17     91.18 o 
 -20   4   7      701.34      580.93    131.08 o 
 -18   4   7     1634.61     1511.15    166.41 o 
 -16   4   7       26.66       -1.33     89.54 o 
 -14   4   7     9021.43     8473.08    596.68 o 
 -12   4   7     2127.24     2395.49    197.79 o 
 -10   4   7    11940.11    11756.27    914.58 o 
  -8   4   7    15164.20    15610.54    971.35 o 
  -6   4   7      569.87      815.55     77.70 o 
  -4   4   7     2597.12     3063.19    207.50 o 
  -2   4   7     8863.40     9602.67    603.39 o 
   0   4   7     7270.47     7132.53    452.02 o 
   2   4   7     5765.47     5209.41    335.14 o 
   4   4   7      373.35      437.70     60.52 o 
   6   4   7     6778.97     6537.30    416.11 o 
   8   4   7     9865.78    10412.59    726.81 o 
  10   4   7      219.77      166.67     67.37 o 
  12   4   7     4274.92     4035.38    396.02 o 
  14   4   7      291.67      293.73     96.24 o 
  16   4   7     1600.27     2040.86    249.20 o 
  18   4   7     2328.50     2914.24    325.55 o 
  20   4   7       83.42      282.28    113.14 o 
  22   4   7     1474.46      931.48    274.19 o 
 -25   5   7     2670.19     2743.29    468.10 o 
 -23   5   7      117.82       46.52     88.78 o 
 -21   5   7      371.39      449.84    128.77 o 
 -19   5   7    16607.81    14769.82   1124.50 o 
 -17   5   7     1810.91     1520.02    192.46 o 
 -15   5   7     2521.07     2656.84    243.19 o 
 -13   5   7    12580.31    11363.29    787.83 o 
 -11   5   7     7323.04     6906.30    489.33 o 
  -9   5   7     2447.84     2316.49    253.30 o 
  -7   5   7     6003.20     5417.37    347.55 o 
  -5   5   7    19385.40    19623.08   1219.54 o 
  -3   5   7     1276.20     1751.85    134.19 o 
  -1   5   7    22601.31    23933.43   1482.95 o 
   1   5   7    46236.41    47437.09   2928.05 o 
   3   5   7      160.09      186.02     54.23 o 
   5   5   7      228.28      186.49     64.18 o 
   7   5   7    32942.73    31510.67   3439.92 o 
   9   5   7      359.10      286.14     98.74 o 
  11   5   7     1765.43     1729.46    175.55 o 
  13   5   7     3768.44     4135.94    418.56 o 
  15   5   7     1890.31     1710.78    220.21 o 
  17   5   7      425.58      570.91    128.76 o 
  19   5   7     3023.99     2705.55    309.14 o 
  21   5   7     2485.84     2197.29    548.21 o 
 -24   6   7       13.32      216.63    146.92 o 
 -22   6   7      479.65      476.67    119.93 o 
 -20   6   7      451.68      659.77    112.79 o 
 -18   6   7     1634.13     1660.23    203.17 o 
 -16   6   7      849.20      956.34    125.70 o 
 -14   6   7     1716.93     1516.97    164.04 o 
 -12   6   7      305.33      282.45    180.85 o 
 -10   6   7     4753.46     4036.27    437.62 o 
  -8   6   7      558.85      758.53     84.68 o 
  -6   6   7        0.16       63.86     66.24 o 
  -4   6   7       94.71       73.44     63.57 o 
  -2   6   7       20.71       10.75     49.03 o 
   0   6   7      263.89      377.93     66.92 o 
   2   6   7     9676.89     9549.19    658.80 o 
   4   6   7      347.61      205.93    117.53 o 
   6   6   7    11654.79    10882.65    843.77 o 
   8   6   7       70.42      116.24     78.00 o 
  10   6   7      922.98      843.35    145.42 o 
  12   6   7      269.12      223.93    103.97 o 
  14   6   7      469.53      350.25    116.55 o 
  16   6   7       49.99        4.56     99.12 o 
  18   6   7      158.71      432.89    128.20 o 
  20   6   7       25.36      139.22     84.03 o 
  22   6   7      517.82      371.77    377.43 o 
 -23   7   7      206.82      242.79     95.38 o 
 -21   7   7        5.80      134.65    124.68 o 
 -19   7   7     7505.31     7341.72    595.82 o 
 -17   7   7     2346.83     2461.19    244.03 o 
 -15   7   7      739.93      907.12    179.37 o 
 -13   7   7     9942.09     8980.03    695.70 o 
 -11   7   7      783.88      796.16    166.38 o 
  -9   7   7     4256.50     4186.85    350.65 o 
  -7   7   7     1925.14     2350.33    193.16 o 
  -5   7   7     5957.18     5692.29    366.57 o 
  -3   7   7      841.66      762.59     98.16 o 
  -1   7   7     2117.26     2511.52    225.35 o 
   1   7   7    23316.66    22047.97   1641.46 o 
   3   7   7     4151.60     3578.34    311.35 o 
   5   7   7     5667.15     4869.06    403.31 o 
   7   7   7     8643.86     8337.33    659.36 o 
   9   7   7        5.10       14.80     97.04 o 
  11   7   7      998.63     1106.96    174.46 o 
  13   7   7     6653.02     6252.56    602.05 o 
  15   7   7      992.09     1326.86    279.67 o 
  17   7   7      135.27      359.02    228.62 o 
  19   7   7     1319.58     1160.36    393.27 o 
 -22   8   7       53.90      391.40    105.56 o 
 -20   8   7      747.26     1287.31    167.00 o 
 -18   8   7      618.67     1028.26    208.41 o 
 -16   8   7      177.25      186.90     83.21 o 
 -14   8   7     4284.66     4359.40    373.25 o 
 -12   8   7       68.54      284.35    116.83 o 
 -10   8   7     1113.11     1388.27    157.01 o 
  -8   8   7     3955.63     3928.48    337.51 o 
  -6   8   7     1589.94     1557.77    196.22 o 
  -4   8   7     3691.55     3490.65    359.52 o 
  -2   8   7      645.10      846.57    130.95 o 
   0   8   7     1803.21     1878.61    265.01 o 
   2   8   7     2839.35     2749.82    255.79 o 
   4   8   7       10.68       15.56     77.43 o 
   6   8   7     1610.15     1998.69    209.34 o 
   8   8   7      601.90      843.55    129.55 o 
  10   8   7       17.71      209.70    105.72 o 
  12   8   7     1370.75     1486.81    205.38 o 
  14   8   7      466.02      276.53    113.67 o 
  16   8   7      742.44      916.56    171.02 o 
  18   8   7      556.43      436.25    375.73 o 
 -21   9   7        4.10      206.58    104.72 o 
 -19   9   7      371.11      487.17    109.47 o 
 -17   9   7      355.10      566.79    109.77 o 
 -15   9   7      552.38      447.16    121.01 o 
 -13   9   7     1390.61     1795.83    273.10 o 
 -11   9   7     2238.67     2788.74    305.03 o 
  -9   9   7      146.11      277.14    107.33 o 
  -7   9   7     4589.22     4182.12    417.43 o 
  -5   9   7      797.34      854.54    125.54 o 
  -3   9   7        3.52       -9.46    140.07 o 
  -1   9   7       16.45       71.14    103.44 o 
   1   9   7     3111.02     3603.45    564.72 o 
   3   9   7     1093.30     1014.28    140.69 o 
   5   9   7     2639.78     2967.79    283.69 o 
   7   9   7     3316.99     3312.16    309.86 o 
   9   9   7      231.26      196.16    176.61 o 
  11   9   7      324.26      315.20    130.36 o 
  13   9   7     2581.52     3032.05    359.88 o 
  15   9   7     1982.29     2237.15    342.25 o 
 -20  10   7      815.94      905.39    275.32 o 
 -18  10   7     1020.98      997.46    167.43 o 
 -16  10   7        2.64      209.83    112.00 o 
 -14  10   7     1801.61     1686.67    221.81 o 
 -12  10   7        5.65      231.33    115.14 o 
 -10  10   7      753.75     1569.99    350.53 o 
  -8  10   7     2127.13     2263.80    270.92 o 
  -6  10   7      406.32      603.77    135.10 o 
  -4  10   7     2760.40     2606.91    248.49 o 
  -2  10   7      696.87      606.03    226.64 o 
   0  10   7      313.52      433.79    132.18 o 
   2  10   7     4329.73     4459.45    446.42 o 
   4  10   7      352.04      448.58    135.41 o 
   6  10   7     2806.38     2926.93    325.93 o 
   8  10   7      355.92      284.99    148.20 o 
  10  10   7      280.76      686.29    208.71 o 
  12  10   7      689.72      656.14    151.70 o 
 -15  11   7     2843.16     3664.66    668.64 o 
 -13  11   7       57.90      196.82    113.20 o 
 -11  11   7      100.93      248.70    123.74 o 
  -9  11   7     2366.53     2745.64    314.19 o 
  -7  11   7      155.22      419.86    134.06 o 
  -5  11   7       94.38       73.35    143.11 o 
  -3  11   7     4673.96     4511.47    912.01 o 
  -1  11   7     1321.33     1540.79    298.10 o 
   1  11   7       95.64      199.83    213.88 o 
   3  11   7     4467.03     3812.04    403.06 o 
   5  11   7     1892.50     1923.01    254.30 o 
   7  11   7      121.68      111.49    176.99 o 
   9  11   7      394.25      558.08    190.71 o 
 -12  12   7       96.82       87.36    181.53 o 
 -10  12   7      135.69      413.74    210.65 o 
  -8  12   7       92.83      -50.82    164.72 o 
  -6  12   7       25.49       55.66    161.14 o 
  -4  12   7      257.20      290.27    173.88 o 
  -2  12   7        3.33      229.20    255.47 o 
   0  12   7        3.54       -1.80    183.83 o 
   2  12   7      330.92      340.73    148.69 o 
   4  12   7        4.95     -119.03    143.27 o 
   1  13   7      214.80     -171.70    270.03 o 
 -28   0   8     4369.00     3464.77    476.72 o 
 -26   0   8      128.17      378.23    149.77 o 
 -24   0   8     1323.38     1704.72    279.84 o 
 -22   0   8    15861.59    14877.26   1652.12 o 
 -20   0   8      889.69      953.49    245.82 o 
 -18   0   8        2.05      -96.29     96.29 o 
 -16   0   8    38899.68    35019.67   5174.40 o 
 -14   0   8     2415.47     2055.76    279.86 o 
 -12   0   8      430.58      469.49     87.46 o 
 -10   0   8    34881.51    34763.70   3034.07 o 
  -8   0   8    11925.52    12897.49   1129.97 o 
  -6   0   8     7672.21     7081.89    631.47 o 
  -4   0   8    37862.60    36271.83   3165.45 o 
  -2   0   8    38300.31    39941.49   3478.58 o 
   0   0   8      296.63      385.27     64.12 o 
   2   0   8    31644.09    32209.63   3499.72 o 
   4   0   8    54507.32    53178.01   4637.23 o 
   6   0   8      854.94      930.71    116.20 o 
   8   0   8       36.03       42.47     59.98 o 
  10   0   8    15397.08    13495.50   1495.19 o 
  12   0   8      270.48      222.45    254.14 o 
  14   0   8     2712.84     2684.54    355.26 o 
  16   0   8     2736.51     3267.74    425.29 o 
  18   0   8     3450.05     3280.80    637.25 o 
  20   0   8        3.91       27.23    163.00 o 
  22   0   8     3299.00     2796.34    570.31 o 
 -29   1   8      114.10      -82.07    144.47 o 
 -27   1   8      555.59      500.10    118.79 o 
 -25   1   8      544.62      712.61    125.26 o 
 -23   1   8      882.75     1224.05    160.21 o 
 -21   1   8      100.91      151.41     78.37 o 
 -19   1   8       30.55      -13.90     84.31 o 
 -17   1   8     1811.03     1753.17    183.03 o 
 -15   1   8     3338.32     3248.91    245.54 o 
 -13   1   8     1541.10     1578.94    166.44 o 
 -11   1   8      144.85       72.21     41.06 o 
  -9   1   8        7.30       83.53     41.27 o 
  -7   1   8     2117.48     2828.62    191.37 o 
  -5   1   8    21707.53    21651.01   1338.70 o 
  -3   1   8       16.85      -26.36     26.36 o 
  -1   1   8    13089.54    14713.24   1003.53 o 
   1   1   8     3050.62     3089.57    229.80 o 
   3   1   8      462.94      425.83     65.55 o 
   5   1   8     7935.78     7516.37    475.28 o 
   7   1   8      153.73      153.73     46.95 o 
   9   1   8     2818.23     2765.55    264.22 o 
  11   1   8     1475.11     1545.93    141.07 o 
  13   1   8      624.28      417.64    106.56 o 
  15   1   8      582.02      512.19     97.49 o 
  17   1   8      442.25      475.23    106.28 o 
  19   1   8     1050.09     1076.86    218.56 o 
  21   1   8      570.86      900.85    276.84 o 
  23   1   8       38.66       84.34    149.01 o 
 -28   2   8      226.44      313.41    558.21 o 
 -26   2   8      138.13      287.50    126.55 o 
 -24   2   8     5591.92     5247.12    447.80 o 
 -22   2   8     7770.79     7539.52    614.74 o 
 -20   2   8      160.63       95.08     79.22 o 
 -18   2   8       35.66      -63.89     63.89 o 
 -16   2   8    11620.24    10907.26    759.31 o 
 -14   2   8      245.30      403.19     76.50 o 
 -12   2   8        8.38       37.26     52.13 o 
 -10   2   8    17853.96    17820.71   1107.16 o 
  -8   2   8    14763.85    14100.64    877.46 o 
  -6   2   8     1506.13     1697.81    125.83 o 
  -4   2   8    15463.79    16113.88    999.11 o 
  -2   2   8    50999.36    52955.00   3262.15 o 
   0   2   8      137.11      364.40     58.27 o 
   2   2   8     4047.45     3516.81    258.26 o 
   4   2   8    15784.58    16045.41   1101.33 o 
   6   2   8     2688.89     2906.94    224.16 o 
   8   2   8     1836.17     1724.74    149.86 o 
  10   2   8     6685.86     6028.79    433.37 o 
  12   2   8      145.10      237.17     67.30 o 
  14   2   8        1.43       43.15     60.21 o 
  16   2   8     7465.16     6991.93    574.91 o 
  18   2   8     1276.36     1533.77    266.88 o 
  20   2   8       22.18      423.95    220.11 o 
 -27   3   8     2108.60     1914.77    344.70 o 
 -25   3   8      523.66      622.19    146.08 o 
 -23   3   8      613.15      569.92    148.06 o 
 -21   3   8     2827.14     2926.68    276.67 o 
 -19   3   8      421.81      473.67    113.81 o 
 -17   3   8     6745.80     6905.08    490.85 o 
 -15   3   8    10068.94     9210.60    643.57 o 
 -13   3   8       25.81      120.03     61.30 o 
 -11   3   8    35516.67    35560.85   2673.72 o 
  -9   3   8     1001.97      861.81     81.86 o 
  -7   3   8    14896.01    16003.58   1095.23 o 
  -5   3   8     8417.31     8477.36    533.48 o 
  -3   3   8     6711.25     6541.18    414.53 o 
  -1   3   8    20013.73    19568.54   1214.36 o 
   1   3   8     7179.50     7080.72    496.79 o 
   3   3   8     2738.00     2966.37    225.48 o 
   5   3   8    12052.46    11525.65   1021.26 o 
   7   3   8      364.97      504.39     84.80 o 
   9   3   8     4242.34     3729.64    314.13 o 
  11   3   8     7901.98     7401.01    590.34 o 
  13   3   8     1713.82     1875.93    189.56 o 
  15   3   8     4138.44     4148.23    350.20 o 
  17   3   8      821.75      925.42    207.12 o 
  19   3   8     1627.95     2034.09    324.42 o 
  21   3   8     1168.14     1329.34    348.69 o 
 -26   4   8     1130.12     1215.17    279.71 o 
 -24   4   8      308.61      388.58    124.21 o 
 -22   4   8       87.36      135.38    100.27 o 
 -20   4   8     3106.51     3464.72    360.17 o 
 -18   4   8     3368.43     3279.02    258.75 o 
 -16   4   8      846.05      803.90    135.83 o 
 -14   4   8     1605.80     1348.24    131.06 o 
 -12   4   8     5239.69     4627.53    332.83 o 
 -10   4   8        4.07       71.86     63.59 o 
  -8   4   8      111.35       22.69     57.65 o 
  -6   4   8    12621.27    12645.41    790.70 o 
  -4   4   8     5472.57     4829.57    314.05 o 
  -2   4   8     2037.05     1598.71    122.45 o 
   0   4   8     9001.59     9201.73    579.26 o 
   2   4   8     2175.63     1854.26    156.62 o 
   4   4   8       73.31       36.52     54.38 o 
   6   4   8     8548.51     8224.75    648.92 o 
   8   4   8    17527.91    17822.69   1380.93 o 
  10   4   8     1602.46     1288.48    144.45 o 
  12   4   8     5710.25     6121.22    493.55 o 
  14   4   8     2073.66     2036.86    205.14 o 
  16   4   8       34.97      123.40     96.32 o 
  18   4   8      453.74      482.72    175.38 o 
  20   4   8     1711.67     1732.69    297.55 o 
 -25   5   8        8.33      112.36    137.09 o 
 -23   5   8     1375.10     1239.89    193.07 o 
 -21   5   8      684.53      706.71    236.46 o 
 -19   5   8        6.92       92.25     83.89 o 
 -17   5   8      620.60      523.17    112.16 o 
 -15   5   8     1468.42     1405.58    158.22 o 
 -13   5   8        1.17       98.46     58.03 o 
 -11   5   8     6838.10     6661.00    467.02 o 
  -9   5   8      216.04      240.48     64.87 o 
  -7   5   8     3099.38     2976.17    289.92 o 
  -5   5   8     5237.13     5062.15    321.92 o 
  -3   5   8      447.41      495.63     83.18 o 
  -1   5   8    10889.62    10444.64    656.69 o 
   1   5   8      573.70      502.37     98.61 o 
   3   5   8      830.51     1137.83    114.58 o 
   5   5   8    13539.41    12461.53   1118.15 o 
   7   5   8      133.09      196.73     73.64 o 
   9   5   8     7659.56     7407.85    587.58 o 
  11   5   8       56.16      -30.61     65.69 o 
  13   5   8      802.90      795.40    120.60 o 
  15   5   8      407.84      366.01    108.76 o 
  17   5   8      154.59      415.23    122.34 o 
  19   5   8      487.57      818.07    358.34 o 
  21   5   8      235.20      307.85    266.62 o 
 -24   6   8      905.46      824.11    155.88 o 
 -22   6   8       12.01     -111.52    111.70 o 
 -20   6   8     7401.75     7141.89    573.99 o 
 -18   6   8     6098.66     5780.45    478.38 o 
 -16   6   8     1291.26     1446.99    202.96 o 
 -14   6   8     1132.75     1423.20    220.53 o 
 -12   6   8     3274.73     3144.38    277.37 o 
 -10   6   8     2445.44     2543.98    212.76 o 
  -8   6   8     2491.87     2595.47    210.59 o 
  -6   6   8    18670.16    17711.17   1105.73 o 
  -4   6   8     1938.64     2062.60    153.17 o 
  -2   6   8        3.05       81.80     54.13 o 
   0   6   8    41167.68    38718.43   3370.16 o 
   2   6   8     3949.52     3158.32    276.69 o 
   4   6   8     1878.60     1611.33    179.06 o 
   6   6   8     9275.25     8805.43    688.76 o 
   8   6   8     5294.19     4451.32    565.47 o 
  10   6   8      444.32      384.62     90.45 o 
  12   6   8     1559.90     1463.79    166.23 o 
  14   6   8     4235.36     3793.16    393.11 o 
  16   6   8        6.24      175.26    132.78 o 
  18   6   8      940.94      609.13    175.66 o 
  20   6   8     2676.51     2619.72    556.32 o 
 -23   7   8        1.00      193.72    133.02 o 
 -21   7   8      602.69      635.86    131.85 o 
 -19   7   8       23.64       97.75    112.39 o 
 -17   7   8       65.93      443.81    237.67 o 
 -15   7   8      637.23      653.67    111.71 o 
 -13   7   8       41.65       82.90     70.13 o 
 -11   7   8     3501.74     3833.48    328.95 o 
  -9   7   8      743.00      703.16    106.03 o 
  -7   7   8      517.37      577.93     86.31 o 
  -5   7   8     3994.37     3741.48    260.38 o 
  -3   7   8      194.52      166.63    104.29 o 
  -1   7   8     2222.56     2025.67    200.54 o 
   1   7   8     1370.28     1392.60    159.68 o 
   3   7   8      132.92       37.44     81.75 o 
   5   7   8      397.44      512.40    106.10 o 
   7   7   8     1033.64      948.82    133.52 o 
   9   7   8     1013.15     1003.32    136.75 o 
  11   7   8      356.34      471.71    117.88 o 
  13   7   8       85.03       67.25    180.67 o 
  15   7   8       75.54      249.97    108.95 o 
  17   7   8       31.07      266.63    125.09 o 
  19   7   8      200.83      380.18    165.80 o 
 -22   8   8       12.00       10.21    100.96 o 
 -20   8   8     1469.38     1813.33    249.85 o 
 -18   8   8     1172.49     1689.83    189.01 o 
 -16   8   8      511.47      774.97    124.25 o 
 -14   8   8     1716.93     1810.75    224.51 o 
 -12   8   8     7053.49     7508.36    599.65 o 
 -10   8   8       73.66      240.20     82.13 o 
  -8   8   8      872.72      998.51    127.33 o 
  -6   8   8    10515.87    11264.46    857.82 o 
  -4   8   8     1170.04     1496.46    257.65 o 
  -2   8   8      153.77      255.94    132.05 o 
   0   8   8     6604.42     6860.94    551.68 o 
   2   8   8     2909.27     2704.79    257.16 o 
   4   8   8        8.64      -39.71     77.98 o 
   6   8   8     3038.87     3350.47    308.08 o 
   8   8   8      708.58      941.35    135.48 o 
  10   8   8      259.01      429.20    120.81 o 
  12   8   8      918.90     1080.87    178.62 o 
  14   8   8     2379.87     2417.09    289.36 o 
  16   8   8      285.55      275.08    124.02 o 
  18   8   8       11.89      358.52    206.11 o 
 -21   9   8     2155.69     2110.19    354.22 o 
 -19   9   8      168.18      325.50    101.20 o 
 -17   9   8     1245.67     1554.29    182.38 o 
 -15   9   8     1478.95     1702.45    194.30 o 
 -13   9   8       22.70      209.36     95.41 o 
 -11   9   8     4636.62     4562.24    642.64 o 
  -9   9   8      756.89      869.17    155.87 o 
  -7   9   8     3536.90     4056.22    409.22 o 
  -5   9   8     3490.85     3200.01    355.46 o 
  -3   9   8        0.88       96.37    112.28 o 
  -1   9   8     2392.85     2538.30    371.96 o 
   1   9   8     1743.26     2164.38    260.17 o 
   3   9   8      490.30      424.22    111.07 o 
   5   9   8     3806.38     3987.91    358.18 o 
   7   9   8        5.45      199.90     96.58 o 
   9   9   8     1058.14     1259.27    193.89 o 
  11   9   8     2520.67     2496.17    296.80 o 
  13   9   8        5.98     -158.13    171.23 o 
  15   9   8     1389.69     1152.80    315.22 o 
 -18  10   8      196.41      403.67    117.96 o 
 -16  10   8      899.48      894.22    306.51 o 
 -14  10   8      208.29      339.79    227.71 o 
 -12  10   8      157.46      265.77    113.33 o 
 -10  10   8     3125.04     3659.42    395.68 o 
  -8  10   8     3299.28     3068.91    499.02 o 
  -6  10   8      652.43      496.68    174.22 o 
  -4  10   8     1019.16      905.05    210.92 o 
  -2  10   8     1197.03     1170.48    189.15 o 
   0  10   8      203.86      297.46    127.80 o 
   2  10   8      775.46     1132.97    192.08 o 
   4  10   8     1500.88     2044.39    261.13 o 
   6  10   8      368.86      280.25    132.96 o 
   8  10   8      152.56      218.92    118.63 o 
  10  10   8      771.56     1535.61    255.60 o 
  12  10   8       52.54       49.90    127.51 o 
 -15  11   8      731.77     1379.26    332.81 o 
 -13  11   8      625.42     1154.97    440.79 o 
 -11  11   8      305.19       17.77    165.77 o 
  -9  11   8     1162.61     1132.75    243.76 o 
  -7  11   8     1522.09     1733.27    302.37 o 
  -5  11   8      745.48      873.37    217.05 o 
  -3  11   8        0.63       32.20    259.25 o 
  -1  11   8      587.49      575.15    205.84 o 
   1  11   8     1440.41     1346.44    270.70 o 
   3  11   8      305.33      503.01    148.97 o 
   5  11   8     1532.42     1968.61    329.40 o 
   7  11   8       27.34      217.91    439.27 o 
   9  11   8      445.08      980.65    321.84 o 
  -6  12   8      343.86      265.01    202.13 o 
  -4  12   8     2595.57     2285.16    375.61 o 
  -2  12   8     2052.43     1618.17    306.76 o 
   0  12   8      220.68      159.60    148.17 o 
   2  12   8      592.42      529.53    250.23 o 
   4  12   8     3955.69     3003.97    609.64 o 
 -29   1   9     1776.83     1872.42    428.87 o 
 -27   1   9      163.34      436.93    108.37 o 
 -25   1   9        1.18      184.67    107.57 o 
 -23   1   9    11477.31    10808.53    859.93 o 
 -21   1   9       31.27      179.37     85.17 o 
 -19   1   9     1967.54     1883.16    199.80 o 
 -17   1   9    17254.24    15993.28   1241.42 o 
 -15   1   9     6171.57     5684.22    459.42 o 
 -13   1   9     3281.72     3024.45    232.22 o 
 -11   1   9    14574.24    14773.51    916.26 o 
  -9   1   9    18513.23    17618.49   1095.41 o 
  -7   1   9    15868.75    17115.96   1061.03 o 
  -5   1   9     5847.57     5790.60    368.06 o 
  -3   1   9    85991.80    94257.35   5795.53 o 
  -1   1   9     2711.61     3365.70    250.15 o 
   1   1   9     1788.84     1732.87    143.45 o 
   3   1   9    56447.98    56481.92   3830.18 o 
   5   1   9    10204.88    10907.99    756.24 o 
   7   1   9     3193.72     2936.97    239.31 o 
   9   1   9    17556.87    16645.27   1483.91 o 
  11   1   9     3882.76     3876.62    348.05 o 
  13   1   9      690.66      801.58    118.46 o 
  15   1   9     6750.42     6540.77    532.61 o 
  17   1   9     7887.15     6613.42    545.66 o 
  19   1   9        1.65      176.82    211.76 o 
  21   1   9      890.13     1439.01    354.74 o 
  23   1   9     1633.42     1559.28    389.91 o 
 -28   2   9      253.28      575.36    183.61 o 
 -26   2   9      285.67      461.49    145.53 o 
 -24   2   9     3407.00     3648.68    339.53 o 
 -22   2   9       99.96       15.54    111.31 o 
 -20   2   9     1306.24     1168.27    151.00 o 
 -18   2   9     2188.73     2465.10    238.44 o 
 -16   2   9     2702.58     2397.50    198.07 o 
 -14   2   9    13299.22    13161.53   1025.03 o 
 -12   2   9     5070.96     5068.41    364.52 o 
 -10   2   9      343.59      447.82     70.56 o 
  -8   2   9    10613.08    10082.20    632.81 o 
  -6   2   9     2605.78     2868.15    194.67 o 
  -4   2   9     8670.73     8450.81    532.52 o 
  -2   2   9     5003.80     5270.02    420.93 o 
   0   2   9     2023.19     2817.99    215.66 o 
   2   2   9     4376.39     4298.83    307.89 o 
   4   2   9     3413.52     3250.86    246.00 o 
   6   2   9      838.72      852.18     93.46 o 
   8   2   9     7867.71     7629.65    536.75 o 
  10   2   9     1219.99     1481.82    162.60 o 
  12   2   9     1078.68     1240.91    151.01 o 
  14   2   9     1284.11     1520.08    172.19 o 
  16   2   9       15.06      106.50     98.01 o 
  18   2   9     2168.33     2363.45    351.66 o 
  20   2   9     1009.76     1896.25    450.42 o 
  22   2   9      277.76      852.06    291.96 o 
 -27   3   9      278.64      383.29    149.98 o 
 -25   3   9     1017.49      935.92    205.98 o 
 -23   3   9     1797.57     2256.11    274.90 o 
 -21   3   9     1393.72     1544.57    179.79 o 
 -19   3   9     3236.61     3118.32    288.04 o 
 -17   3   9     3270.96     3146.71    252.20 o 
 -15   3   9      867.51     1016.15    121.61 o 
 -13   3   9      517.47      502.61     83.60 o 
 -11   3   9      664.05      731.48     92.75 o 
  -9   3   9     1184.94     1130.95    100.04 o 
  -7   3   9     2951.49     3137.49    214.14 o 
  -5   3   9    29839.24    31311.38   1932.25 o 
  -3   3   9    20369.29    19486.45   1209.80 o 
  -1   3   9     5499.95     6219.92    439.63 o 
   1   3   9     3012.01     2943.17    226.34 o 
   3   3   9     8069.19     7551.37    680.37 o 
   5   3   9      694.90      743.30    100.09 o 
   7   3   9      129.32       48.65     56.58 o 
   9   3   9      159.63      160.95     72.48 o 
  11   3   9     1473.35     1563.03    144.16 o 
  13   3   9      475.73      606.43    202.66 o 
  15   3   9     2667.75     2493.20    279.68 o 
  17   3   9     1465.92     1504.74    272.18 o 
  19   3   9     1048.86     1480.46    270.77 o 
  21   3   9      383.51     1156.51    327.51 o 
 -26   4   9       13.15      138.60    116.47 o 
 -24   4   9     2180.91     2153.63    272.27 o 
 -22   4   9     1082.45     1115.67    182.84 o 
 -20   4   9      318.39      531.27    136.37 o 
 -18   4   9     6096.58     5401.98    392.93 o 
 -16   4   9      976.43      920.13    110.04 o 
 -14   4   9     3108.69     2277.35    275.12 o 
 -12   4   9    10890.34     9817.93    687.65 o 
 -10   4   9     3208.98     2651.03    440.03 o 
  -8   4   9    13303.29    13098.67    819.02 o 
  -6   4   9     2242.48     2418.55    175.05 o 
  -4   4   9     3728.45     3592.58    243.37 o 
  -2   4   9    17099.24    16118.08   1248.12 o 
   0   4   9      919.62      811.38    139.27 o 
   2   4   9     4842.47     4222.58    346.64 o 
   4   4   9     7794.84     7068.37    501.38 o 
   6   4   9      339.00      315.92     71.49 o 
   8   4   9    26729.54    26346.69   2868.86 o 
  10   4   9      217.90      125.28    141.22 o 
  12   4   9     6257.35     5952.04    484.25 o 
  14   4   9     2366.76     2265.14    266.56 o 
  16   4   9       14.86      222.22    327.70 o 
  18   4   9     2007.69     1900.11    363.63 o 
  20   4   9      137.24      439.59    184.74 o 
 -25   5   9     1379.24     1350.73    210.66 o 
 -23   5   9       13.14      247.64    113.44 o 
 -21   5   9     2169.72     2528.51    308.14 o 
 -19   5   9     6577.98     6537.84    532.60 o 
 -17   5   9     2597.41     2843.05    303.50 o 
 -15   5   9     1259.04     1508.13    143.85 o 
 -13   5   9     3994.56     3624.24    277.13 o 
 -11   5   9      619.96      609.47     89.61 o 
  -9   5   9      980.96      876.60    151.42 o 
  -7   5   9    10622.37     9599.79    605.46 o 
  -5   5   9     6191.61     5814.64    376.75 o 
  -3   5   9      153.55      301.64     72.50 o 
  -1   5   9    23935.27    20289.37   1554.51 o 
   1   5   9    11169.08    10875.72    757.45 o 
   3   5   9      121.37      122.62     61.35 o 
   5   5   9      414.54      589.81     98.15 o 
   7   5   9     1083.00      954.61    138.32 o 
   9   5   9     1928.57     1718.33    186.69 o 
  11   5   9      396.09      453.82     95.00 o 
  13   5   9     4035.77     3780.52    329.46 o 
  15   5   9       78.60      219.96    147.43 o 
  17   5   9       55.28      137.24    141.84 o 
  19   5   9     3971.72     4394.19    795.71 o 
  21   5   9      676.96      490.13    308.60 o 
 -24   6   9       52.41      336.48    108.33 o 
 -22   6   9      230.87      418.12    109.63 o 
 -20   6   9      434.75      562.29    190.16 o 
 -18   6   9       50.03       85.17    120.58 o 
 -16   6   9      406.76      747.75    116.31 o 
 -14   6   9     5398.00     5073.54    423.48 o 
 -12   6   9      170.77      350.35     95.69 o 
 -10   6   9        4.86      157.78     76.10 o 
  -8   6   9     1028.37     1272.62    127.69 o 
  -6   6   9       46.50      122.17     58.06 o 
  -4   6   9       44.28      -22.07     63.29 o 
  -2   6   9      740.83      524.04     86.72 o 
   0   6   9       90.56      139.56     79.65 o 
   2   6   9        2.93      -56.30    127.72 o 
   4   6   9      147.79       75.70    102.19 o 
   6   6   9      807.69      834.92    117.97 o 
   8   6   9      420.06      308.38     90.81 o 
  10   6   9       49.07      249.31    125.66 o 
  12   6   9      115.67      162.43     86.30 o 
  14   6   9      198.74      209.34    105.19 o 
  16   6   9      208.29      612.97    137.50 o 
  18   6   9        7.52       28.49    151.84 o 
 -23   7   9      419.06      708.28    144.38 o 
 -21   7   9     1751.68     2219.58    266.73 o 
 -19   7   9     5843.89     5889.29    495.80 o 
 -17   7   9      717.49      899.68    148.76 o 
 -15   7   9       88.52      199.80     82.42 o 
 -13   7   9    17544.28    16451.81   1260.22 o 
 -11   7   9      605.91      958.75    140.18 o 
  -9   7   9     1279.05     1467.25    226.28 o 
  -7   7   9    13895.22    12574.83    963.21 o 
  -5   7   9     1021.32     1205.10    131.52 o 
  -3   7   9      295.12      508.65    106.96 o 
  -1   7   9    11547.76    12112.35    936.05 o 
   1   7   9     9624.24     8692.05    679.42 o 
   3   7   9     3690.83     4182.06    359.19 o 
   5   7   9     2960.93     3264.22    298.56 o 
   7   7   9     6413.94     6718.11    546.85 o 
   9   7   9      193.54      178.42    101.59 o 
  11   7   9      297.59      372.45    100.69 o 
  13   7   9     6047.25     6316.86    603.91 o 
  15   7   9        0.71      255.07    163.09 o 
  17   7   9        0.16      166.28    473.68 o 
 -22   8   9      853.62      791.81    225.78 o 
 -20   8   9      142.93      454.43    109.26 o 
 -18   8   9     1258.67     1346.63    164.03 o 
 -16   8   9      185.85      322.08    115.34 o 
 -14   8   9      293.89      647.02    114.11 o 
 -12   8   9     3775.71     4419.92    380.01 o 
 -10   8   9        6.35      266.21    144.04 o 
  -8   8   9     3377.77     3385.71    346.84 o 
  -6   8   9      602.82      527.17    171.59 o 
  -4   8   9      192.06      236.34    115.37 o 
  -2   8   9     4944.91     5156.98    429.80 o 
   0   8   9       39.86      173.88     89.36 o 
   2   8   9     2505.95     2709.32    260.66 o 
   4   8   9      542.89      822.45    132.33 o 
   6   8   9        2.90      240.06     98.42 o 
   8   8   9     2610.32     2600.74    259.57 o 
  10   8   9       36.00      232.36     97.61 o 
  12   8   9      427.75      606.21    142.65 o 
  14   8   9      388.46      687.46    185.88 o 
  16   8   9       28.97      319.57    184.94 o 
 -21   9   9      960.56      975.31    165.31 o 
 -19   9   9      604.27      709.53    130.52 o 
 -17   9   9        2.60       99.24    127.36 o 
 -15   9   9      794.26     1114.89    165.89 o 
 -13   9   9      988.93      977.29    163.79 o 
 -11   9   9     1189.78     1363.59    190.89 o 
  -9   9   9      263.87      276.59    154.73 o 
  -7   9   9     1569.05     1448.00    265.29 o 
  -5   9   9      347.29      297.26    198.93 o 
  -3   9   9      725.18      761.08    198.82 o 
  -1   9   9     2640.66     2604.08    298.36 o 
   1   9   9     2596.16     2827.33    313.58 o 
   3   9   9     1654.72     2101.51    224.57 o 
   5   9   9     1555.12     1733.13    199.74 o 
   7   9   9     1137.09     1456.88    180.84 o 
   9   9   9       87.83      182.28    116.38 o 
  11   9   9      347.62      786.42    288.50 o 
  13   9   9     1438.43     1391.93    210.65 o 
  15   9   9      275.58      627.42    238.64 o 
 -18  10   9     2117.17     1653.40    305.58 o 
 -16  10   9      218.86      526.93    144.30 o 
 -14  10   9     1193.29     1270.41    190.74 o 
 -12  10   9     1635.44     2258.71    343.51 o 
 -10  10   9       10.35      171.74    277.21 o 
  -8  10   9     3455.30     3254.50    520.96 o 
  -6  10   9     4151.76     3949.85    511.33 o 
  -4  10   9     3835.03     2973.05    781.72 o 
  -2  10   9     2354.40     2135.51    262.37 o 
   0  10   9      112.29      196.12    121.53 o 
   2  10   9     4203.79     4695.90    470.29 o 
   4  10   9     2855.65     2692.10    319.50 o 
   6  10   9      721.82      790.35    169.43 o 
   8  10   9     1532.57     1699.60    234.26 o 
  10  10   9      225.76      461.09    191.99 o 
  12  10   9     1308.72     1260.44    249.62 o 
 -13  11   9       30.25       11.72    196.66 o 
 -11  11   9      474.03      123.34    144.56 o 
  -9  11   9      934.63      534.38    192.75 o 
  -7  11   9       14.27      159.04    170.72 o 
  -5  11   9      788.98      929.86    226.19 o 
  -3  11   9     2830.27     2685.40    391.81 o 
  -1  11   9      208.94      432.40    245.08 o 
   1  11   9      235.06      233.34    137.25 o 
   3  11   9     4360.90     3235.92    367.81 o 
   5  11   9      265.37      223.15    138.60 o 
   7  11   9      121.61      196.02    166.47 o 
  -4  12   9       73.29     -151.65    250.36 o 
  -2  12   9      130.55     -166.78    245.45 o 
   0  12   9       87.54      191.99    181.89 o 
   2  12   9      771.47      449.94    215.93 o 
   4  12   9      322.60      325.62    284.02 o 
 -28   0  10      543.15      617.58    233.72 o 
 -26   0  10        2.58      105.85    142.39 o 
 -24   0  10     8886.52     7016.45    822.14 o 
 -22   0  10     1799.00     2587.06    365.78 o 
 -20   0  10     2892.35     3054.95    407.82 o 
 -18   0  10      812.60      544.19    152.26 o 
 -16   0  10    22446.08    20943.75   2288.22 o 
 -14   0  10     3852.75     2718.72    615.88 o 
 -12   0  10     6027.97     5771.09    525.95 o 
 -10   0  10    28632.46    28021.43   2937.63 o 
  -8   0  10      436.77      598.68     97.80 o 
  -6   0  10       99.07       67.63     89.48 o 
  -4   0  10    75322.63    80142.03   6974.14 o 
  -2   0  10       34.88       48.99     49.13 o 
   0   0  10    32310.76    32835.29   3576.81 o 
   2   0  10    23545.12    22416.84   2453.68 o 
   4   0  10    22544.47    20792.36   2280.16 o 
   6   0  10     7503.11     7108.79    798.13 o 
   8   0  10     6289.04     6272.54    720.91 o 
  10   0  10    12489.64    11565.68   1292.65 o 
  12   0  10     2426.50     2203.62    315.00 o 
  14   0  10      309.35      605.81    260.01 o 
  16   0  10    10561.72     9690.66   1102.27 o 
  18   0  10       24.58      250.76    253.20 o 
  20   0  10       78.41      411.09    232.59 o 
 -29   1  10      247.22       96.06    187.20 o 
 -27   1  10     1815.32     1816.21    280.69 o 
 -25   1  10      221.57      567.04    120.94 o 
 -23   1  10       52.60      164.61     88.07 o 
 -21   1  10      194.22      278.85     91.33 o 
 -19   1  10      198.00      346.64    146.46 o 
 -17   1  10        0.89        2.56     73.70 o 
 -15   1  10     2926.57     2908.98    262.32 o 
 -13   1  10       25.93       85.28     64.06 o 
 -11   1  10       97.02      244.98     57.54 o 
  -9   1  10      412.20      558.84     67.76 o 
  -7   1  10     2179.26     2292.56    162.27 o 
  -5   1  10     7997.37     8632.36    542.58 o 
  -3   1  10       17.78       39.63     36.34 o 
  -1   1  10      217.24      394.50     62.30 o 
   1   1  10      238.45      173.11     51.73 o 
   3   1  10     2277.58     1689.33    352.89 o 
   5   1  10     4540.79     3898.72    412.56 o 
   7   1  10     2592.31     2342.21    219.63 o 
   9   1  10      299.19      277.49    105.35 o 
  11   1  10      729.53      723.89    109.57 o 
  13   1  10        1.81       80.53     77.22 o 
  15   1  10      448.51      658.34    112.55 o 
  17   1  10        6.32      183.44    116.05 o 
  19   1  10       14.78      226.08    144.94 o 
  21   1  10        7.74      408.07    205.36 o 
 -26   2  10      107.54      313.34    104.56 o 
 -24   2  10     4674.62     4733.41    416.24 o 
 -22   2  10     1210.94     1381.30    171.14 o 
 -20   2  10      448.88      388.30     99.20 o 
 -18   2  10     2987.54     2766.66    260.58 o 
 -16   2  10     4183.89     4167.82    359.49 o 
 -14   2  10     3864.35     3206.88    405.33 o 
 -12   2  10     2096.54     2031.06    173.43 o 
 -10   2  10    42916.46    42596.14   2617.67 o 
  -8   2  10      953.07     1214.43    101.57 o 
  -6   2  10      819.35      990.78     89.79 o 
  -4   2  10    21204.37    19674.45   1344.06 o 
  -2   2  10     5699.42     5593.96    396.20 o 
   0   2  10      131.27       80.75     64.05 o 
   2   2  10     6589.93     4951.07    820.04 o 
   4   2  10     6721.28     6680.28    473.26 o 
   6   2  10       49.65       51.40     69.88 o 
   8   2  10     4672.23     4039.42    344.67 o 
  10   2  10     1080.25     1051.31    154.86 o 
  12   2  10       67.24       48.42     78.09 o 
  14   2  10     1388.31     1267.59    179.03 o 
  16   2  10     6242.27     6385.55    667.35 o 
  18   2  10      450.20      664.06    183.18 o 
  20   2  10       70.71      335.08    211.79 o 
 -27   3  10      329.01      377.59    141.99 o 
 -25   3  10     1015.66     1343.28    274.72 o 
 -23   3  10      657.95      704.65    125.69 o 
 -21   3  10     2642.97     2818.37    273.32 o 
 -19   3  10      609.56      929.67    133.77 o 
 -17   3  10       55.53       99.34     76.35 o 
 -15   3  10     8457.24     7378.36    523.87 o 
 -13   3  10     3344.14     3347.14    423.37 o 
 -11   3  10    12395.86    11255.97   1251.43 o 
  -9   3  10     2734.58     2828.21    198.44 o 
  -7   3  10       16.19       95.90     56.02 o 
  -5   3  10    11354.63    10985.71    685.94 o 
  -3   3  10     3064.88     2789.88    218.66 o 
  -1   3  10      862.31      950.92    100.11 o 
   1   3  10     3822.83     3115.11    402.24 o 
   3   3  10      898.26      838.29    114.00 o 
   5   3  10     8208.56     7930.53    558.29 o 
   7   3  10    11661.10    10465.08    728.49 o 
   9   3  10      866.84      753.74    111.88 o 
  11   3  10     1945.56     2032.49    206.31 o 
  13   3  10      279.94      211.79     97.71 o 
  15   3  10      692.03      455.09    125.14 o 
  17   3  10     1740.30     1868.07    305.19 o 
  19   3  10       32.44      652.38    259.06 o 
 -26   4  10     1740.06     2147.85    315.71 o 
 -24   4  10      305.86      424.98    222.47 o 
 -22   4  10      524.76      605.29    150.51 o 
 -20   4  10     2691.04     2626.84    299.59 o 
 -18   4  10     2334.60     2452.03    241.07 o 
 -16   4  10      133.95      155.65    107.47 o 
 -14   4  10     1067.60      761.80    100.87 o 
 -12   4  10      195.10       87.95     69.42 o 
 -10   4  10     1923.39     1670.18    191.34 o 
  -8   4  10    10019.02     9562.39    602.64 o 
  -6   4  10    19536.86    18797.46   1170.26 o 
  -4   4  10     3874.68     4123.89    301.95 o 
  -2   4  10     9196.17     8412.99    582.74 o 
   0   4  10     4839.86     3878.88    358.80 o 
   2   4  10     1489.32     1537.42    161.56 o 
   4   4  10      159.55      138.48     67.11 o 
   6   4  10      356.68      443.56    125.18 o 
   8   4  10      523.51      517.51     95.93 o 
  10   4  10     5663.03     4980.79    493.83 o 
  12   4  10     5797.29     5557.43    838.26 o 
  14   4  10     2510.50     2143.55    259.85 o 
  16   4  10      215.46      263.74    152.03 o 
  18   4  10     1046.64     1080.27    231.49 o 
  20   4  10      157.57      912.20    356.26 o 
 -25   5  10      332.02      274.13    238.88 o 
 -23   5  10       22.17      162.91    115.06 o 
 -21   5  10      499.28      568.01    136.43 o 
 -19   5  10      315.05      365.13    120.80 o 
 -17   5  10     1146.14     1585.93    205.89 o 
 -15   5  10      124.45      302.51    145.23 o 
 -13   5  10        4.98       79.77     90.73 o 
 -11   5  10      569.63      712.02     95.93 o 
  -9   5  10     3316.23     3268.97    269.16 o 
  -7   5  10      169.23      154.34     55.79 o 
  -5   5  10      669.91      782.68     97.70 o 
  -3   5  10      547.41      681.11     95.56 o 
  -1   5  10      573.95      609.62     89.68 o 
   1   5  10     2907.69     3101.54    308.07 o 
   3   5  10       74.78       50.78     81.69 o 
   5   5  10       18.89      140.45     74.02 o 
   7   5  10     1548.17     1734.53    322.12 o 
   9   5  10        3.84       74.84     89.25 o 
  11   5  10     2456.74     2234.32    224.02 o 
  13   5  10      155.76      219.95    112.63 o 
  15   5  10      132.60      236.88    141.44 o 
  17   5  10       40.42      191.18    157.11 o 
  19   5  10       12.12       91.14    238.64 o 
 -24   6  10        1.13      429.86    118.22 o 
 -22   6  10        3.97      166.19    195.80 o 
 -20   6  10     4434.56     4870.17    490.34 o 
 -18   6  10     1320.65     1490.69    168.64 o 
 -16   6  10       13.59      103.78     75.94 o 
 -14   6  10     9794.57    10342.50    806.95 o 
 -12   6  10     5857.84     5735.22    456.99 o 
 -10   6  10       64.39      159.41     87.42 o 
  -8   6  10     6027.07     5732.32    466.68 o 
  -6   6  10     5481.47     4865.45    353.12 o 
  -4   6  10     1751.28     1915.14    173.07 o 
  -2   6  10     2839.84     3045.74    244.20 o 
   0   6  10    15893.94    16193.66   1243.37 o 
   2   6  10       69.57       46.67     82.57 o 
   4   6  10     1137.24     1247.08    152.95 o 
   6   6  10    18408.00    17747.34   1353.85 o 
   8   6  10      701.40      765.88    122.69 o 
  10   6  10       53.84       89.44     82.72 o 
  12   6  10     4222.36     4635.07    417.10 o 
  14   6  10      603.53      739.50    190.30 o 
  16   6  10      322.79      394.98    168.90 o 
  18   6  10     1367.26     1466.62    402.02 o 
 -23   7  10      515.70      775.23    166.95 o 
 -21   7  10      171.04      537.62    128.72 o 
 -19   7  10     1456.95     1816.13    203.76 o 
 -17   7  10       46.42      267.16    162.39 o 
 -15   7  10     2881.92     3913.33    342.22 o 
 -13   7  10      465.13      584.09    104.98 o 
 -11   7  10     1482.16     1685.90    179.90 o 
  -9   7  10      383.26      327.88    125.16 o 
  -7   7  10      164.97      167.93     78.87 o 
  -5   7  10     3383.34     3654.30    317.86 o 
  -3   7  10     2594.35     2666.65    250.67 o 
  -1   7  10       36.97      -76.96     76.96 o 
   1   7  10     1148.56     1552.63    206.99 o 
   3   7  10      847.54      995.47    139.73 o 
   5   7  10     2441.15     2417.53    238.99 o 
   7   7  10     1192.85     1167.26    151.67 o 
   9   7  10      868.24     1083.02    149.30 o 
  11   7  10      647.94      851.29    133.00 o 
  13   7  10       41.31      287.69    134.81 o 
  15   7  10       91.87      -85.32    239.39 o 
 -22   8  10      447.23      606.38    151.22 o 
 -20   8  10     2334.72     3095.64    300.66 o 
 -18   8  10      343.55      657.88    169.38 o 
 -16   8  10      221.31      291.73     93.21 o 
 -14   8  10     3998.20     4379.69    383.10 o 
 -12   8  10     4133.48     4449.35    451.28 o 
 -10   8  10        2.23     -130.02    178.53 o 
  -8   8  10     6574.09     7370.69    966.09 o 
  -6   8  10     4201.72     4297.30    532.90 o 
  -4   8  10      661.54      759.13    147.70 o 
  -2   8  10     3260.37     3339.01    304.19 o 
   0   8  10     4560.09     5065.00    471.14 o 
   2   8  10     1097.55     1049.37    147.21 o 
   4   8  10       39.51       51.69     99.18 o 
   6   8  10     4710.13     4687.18    406.31 o 
   8   8  10      659.28      851.20    139.58 o 
  10   8  10        5.88      275.75    102.93 o 
  12   8  10     1543.63     1637.13    225.80 o 
  14   8  10      165.56      403.04    134.77 o 
 -21   9  10     1736.76     2184.74    431.14 o 
 -19   9  10     1367.64     1842.45    294.45 o 
 -17   9  10       65.52      402.63    103.34 o 
 -15   9  10     2369.84     2695.05    310.73 o 
 -13   9  10     1286.16     1699.91    288.60 o 
 -11   9  10     2252.88     1970.17    316.12 o 
  -9   9  10     5876.69     5555.18    790.99 o 
  -7   9  10      163.76      187.93    149.18 o 
  -5   9  10     4128.03     4752.70    589.25 o 
  -3   9  10     1223.97     1520.02    220.12 o 
  -1   9  10     2040.46     2600.52    304.89 o 
   1   9  10     4489.67     5022.83    498.08 o 
   3   9  10       16.42      183.82    219.33 o 
   5   9  10      487.09      615.68    140.67 o 
   7   9  10     1127.00     1350.16    177.12 o 
   9   9  10        4.34      147.10    121.34 o 
  11   9  10     2163.87     2049.15    290.27 o 
  13   9  10      730.66      781.30    193.50 o 
 -16  10  10       46.01      -43.87    187.58 o 
 -14  10  10       25.52      224.83    159.86 o 
 -12  10  10      821.84     1021.22    233.18 o 
 -10  10  10     3013.32     2820.39    677.91 o 
  -8  10  10     1004.73     1220.82    245.66 o 
  -6  10  10      665.94      818.38    205.05 o 
  -4  10  10     2136.48     2378.43    511.50 o 
  -2  10  10      685.91      594.06    158.99 o 
   0  10  10      172.46      251.62    138.12 o 
   2  10  10      708.18      799.69    208.01 o 
   4  10  10      526.54      650.60    162.05 o 
   6  10  10       56.41       92.64    132.41 o 
   8  10  10      343.62      788.05    246.98 o 
  10  10  10      276.43      924.27    244.12 o 
 -11  11  10       32.28      -52.60    162.40 o 
  -9  11  10     3023.00     2496.77    542.33 o 
  -7  11  10       11.82       -0.53    156.62 o 
  -5  11  10     1203.89     1430.69    285.35 o 
  -3  11  10      840.01     1157.18    250.04 o 
  -1  11  10      465.88      760.79    173.45 o 
   1  11  10     2634.61     3033.31    351.89 o 
   3  11  10        3.75      312.27    184.37 o 
   5  11  10     1042.23     1067.58    203.24 o 
   0  12  10       17.97      357.01    320.33 o 
 -29   1  11     1224.06     1943.14    444.00 o 
 -27   1  11      525.83      834.54    177.10 o 
 -25   1  11     1792.63     1920.79    211.86 o 
 -23   1  11     6325.46     6120.42    519.55 o 
 -21   1  11      177.16      248.89     91.39 o 
 -19   1  11      217.47      158.69     85.23 o 
 -17   1  11    21318.31    19657.63   1518.89 o 
 -15   1  11        4.68       21.93     72.96 o 
 -13   1  11      204.19      375.98    104.50 o 
 -11   1  11    29187.80    27418.32   1694.22 o 
  -9   1  11     5352.03     5469.66    353.89 o 
  -7   1  11     2947.99     2739.52    335.11 o 
  -5   1  11    23449.05    21049.43   1427.91 o 
  -3   1  11    18414.83    17721.75   1201.94 o 
  -1   1  11    13750.99    12628.15   2040.72 o 
   1   1  11     7634.69     6800.70    544.30 o 
   3   1  11    34954.50    29269.99   2597.90 o 
   5   1  11      836.60      758.82    104.27 o 
   7   1  11        6.20       -2.93     60.22 o 
   9   1  11    13853.67    13144.73   1034.56 o 
  11   1  11      311.79      294.98     87.38 o 
  13   1  11      171.50      130.54     84.59 o 
  15   1  11     8491.13     7877.40    642.14 o 
  17   1  11     1427.46     2005.46    356.49 o 
  19   1  11      683.82      938.35    382.54 o 
  21   1  11      921.40     1668.58    402.02 o 
 -26   2  11      669.60      879.03    184.61 o 
 -24   2  11     1383.72     1319.32    237.51 o 
 -22   2  11     1418.17     2037.32    220.32 o 
 -20   2  11      713.15      904.18    132.71 o 
 -18   2  11     3487.79     3488.09    315.02 o 
 -16   2  11     7662.01     6659.13    538.38 o 
 -14   2  11     2185.77     2021.45    245.41 o 
 -12   2  11     1458.65     1681.38    158.95 o 
 -10   2  11     4273.48     4232.88    279.14 o 
  -8   2  11    13660.52    13371.10    836.90 o 
  -6   2  11     5495.04     4331.84    314.73 o 
  -4   2  11       96.42      145.46     57.23 o 
  -2   2  11     5322.47     4646.87    374.43 o 
   0   2  11     3164.34     2627.75    320.71 o 
   2   2  11       48.79       87.05     58.42 o 
   4   2  11     5484.18     4254.99    755.70 o 
   6   2  11     2317.28     2130.67    238.74 o 
   8   2  11     7899.51     7886.99    740.03 o 
  10   2  11     2913.02     3326.64    415.73 o 
  12   2  11      399.71      614.05    109.94 o 
  14   2  11     1410.54     1838.76    203.15 o 
  16   2  11      195.46      298.98    117.74 o 
  18   2  11      433.85      880.39    222.69 o 
  20   2  11      462.60     1096.00    315.79 o 
 -27   3  11      394.73      382.35    294.61 o 
 -25   3  11      229.27      207.72    215.12 o 
 -23   3  11     2479.64     2607.99    263.41 o 
 -21   3  11       91.26      149.80     87.72 o 
 -19   3  11     1480.42     1697.58    188.22 o 
 -17   3  11     4389.96     4309.79    371.97 o 
 -15   3  11       21.23      159.87    104.98 o 
 -13   3  11       54.13       20.62     65.37 o 
 -11   3  11     9319.83     8278.86    652.88 o 
  -9   3  11    10848.60    10138.04    639.61 o 
  -7   3  11     2049.85     1885.31    175.63 o 
  -5   3  11    15946.31    15390.23   1060.92 o 
  -3   3  11    14942.76    13380.66   1038.31 o 
  -1   3  11      456.78      364.97     82.37 o 
   1   3  11     1970.54     2122.42    177.48 o 
   3   3  11     1868.99     1937.03    190.94 o 
   5   3  11     2269.72     2082.13    206.33 o 
   7   3  11      220.55      227.28     84.62 o 
   9   3  11     6711.89     6155.17    504.50 o 
  11   3  11     5005.08     4479.88    448.30 o 
  13   3  11      716.26     1279.35    191.12 o 
  15   3  11     2450.06     2780.21    315.26 o 
  17   3  11     1668.87     2160.60    493.54 o 
  19   3  11      278.09      618.15    188.95 o 
 -26   4  11      788.90      697.13    277.40 o 
 -24   4  11       72.74      126.58    110.42 o 
 -22   4  11     1681.57     2162.43    345.34 o 
 -20   4  11       28.09      -68.52     90.34 o 
 -18   4  11     1353.78     1472.56    172.51 o 
 -16   4  11     2159.46     2347.86    274.09 o 
 -14   4  11      300.24      351.36     80.46 o 
 -12   4  11      741.26      743.89    103.28 o 
 -10   4  11     2154.08     1882.92    164.58 o 
  -8   4  11      309.16      391.45     75.77 o 
  -6   4  11     4853.81     4803.23    351.57 o 
  -4   4  11      116.23      228.97     70.00 o 
  -2   4  11     9254.25     8544.92    600.53 o 
   0   4  11     1673.00     1865.86    161.87 o 
   2   4  11      341.30      347.43     75.69 o 
   4   4  11     2325.50     2324.68    195.07 o 
   6   4  11      409.30      339.79     87.78 o 
   8   4  11      397.89      464.79    118.29 o 
  10   4  11     1081.38     1052.47    164.25 o 
  12   4  11       89.36      100.93    102.01 o 
  14   4  11     1422.93     1154.92    184.12 o 
  16   4  11      476.69      613.93    225.40 o 
  18   4  11       64.54       68.56    235.42 o 
 -25   5  11      407.92      253.80    135.46 o 
 -23   5  11      199.00      201.10    110.41 o 
 -21   5  11     2883.21     2905.49    326.95 o 
 -19   5  11     2109.38     2221.30    265.69 o 
 -17   5  11      132.09      331.20    107.72 o 
 -15   5  11     4598.49     5238.29    590.96 o 
 -13   5  11     9626.46     9340.53    650.93 o 
 -11   5  11     1127.17     1254.33    130.71 o 
  -9   5  11     1136.13     1060.54    135.79 o 
  -7   5  11    18652.26    18240.89   1610.13 o 
  -5   5  11      606.15      697.86     94.22 o 
  -3   5  11      494.16      339.68     79.45 o 
  -1   5  11    13642.84    12999.22   1016.35 o 
   1   5  11     2658.76     2378.98    200.62 o 
   3   5  11      209.03      369.38    169.46 o 
   5   5  11     4333.06     4186.09    357.26 o 
   7   5  11      439.26      586.13    104.61 o 
   9   5  11      344.55      573.31    258.78 o 
  11   5  11     3893.73     4355.76    447.08 o 
  13   5  11     4304.16     3913.40    408.92 o 
  15   5  11       19.18       49.95    276.27 o 
  17   5  11      608.19     1113.02    305.77 o 
 -24   6  11       19.72      235.96    154.74 o 
 -22   6  11      397.27      106.13    364.20 o 
 -20   6  11      244.00      611.24    127.88 o 
 -18   6  11      143.99      140.09     77.99 o 
 -16   6  11        9.80      -26.51    121.50 o 
 -14   6  11      156.84      312.96     85.63 o 
 -12   6  11      873.07      897.46    126.07 o 
 -10   6  11       41.61       68.89     81.99 o 
  -8   6  11      154.77        6.43     77.76 o 
  -6   6  11      176.29      249.78     77.54 o 
  -4   6  11      930.28      722.06     99.88 o 
  -2   6  11      212.06      188.70     74.93 o 
   0   6  11        6.59      -60.88     90.29 o 
   2   6  11       84.76      145.04     85.92 o 
   4   6  11       17.93       73.56    135.98 o 
   6   6  11       33.25      136.97     85.77 o 
   8   6  11      976.73     1064.27    150.88 o 
  10   6  11      632.87      693.98    146.37 o 
  12   6  11        2.61      -24.68    131.46 o 
  14   6  11      283.82      317.08    155.81 o 
  16   6  11       15.84      428.67    167.71 o 
 -23   7  11       49.02      988.21    282.89 o 
 -21   7  11     2998.48     3279.73    365.78 o 
 -19   7  11     1250.40     1657.29    190.25 o 
 -17   7  11       53.90      323.21    183.03 o 
 -15   7  11     3747.21     3950.32    349.68 o 
 -13   7  11     3128.51     3567.65    377.37 o 
 -11   7  11      851.19     1048.60    169.85 o 
  -9   7  11      251.62      471.00    124.36 o 
  -7   7  11    11368.81    10813.97    853.94 o 
  -5   7  11      126.07      142.67     85.99 o 
  -3   7  11      377.73      480.82    110.36 o 
  -1   7  11    11916.13    11435.60    887.38 o 
   1   7  11      993.67     1364.77    166.75 o 
   3   7  11      104.94      184.17     94.48 o 
   5   7  11     4479.95     4824.82    413.96 o 
   7   7  11     2661.60     3005.62    288.59 o 
   9   7  11      140.39      263.07    100.58 o 
  11   7  11     2127.12     2187.04    272.10 o 
  13   7  11     2094.43     2167.07    337.50 o 
  15   7  11       16.56       72.99    231.45 o 
 -22   8  11     1176.91     1265.80    307.09 o 
 -20   8  11      162.25      283.10    123.80 o 
 -18   8  11      743.25      909.60    141.34 o 
 -16   8  11     4541.96     4476.50    464.07 o 
 -14   8  11      956.19      989.74    165.38 o 
 -12   8  11     3759.89     3768.41    396.27 o 
 -10   8  11      851.98      897.30    336.02 o 
  -8   8  11     1807.28     2041.34    319.14 o 
  -6   8  11     3743.54     3304.94    458.18 o 
  -4   8  11      103.24      341.35    189.91 o 
  -2   8  11     4173.09     4464.60    390.87 o 
   0   8  11     2092.47     2872.15    318.19 o 
   2   8  11      519.99      674.90    114.15 o 
   4   8  11     5921.41     6168.03    517.64 o 
   6   8  11       39.47       52.42     96.26 o 
   8   8  11     2794.60     3286.48    314.70 o 
  10   8  11      361.99      508.82    122.64 o 
  12   8  11       21.14       71.41    182.86 o 
 -19   9  11       95.97      203.62    131.28 o 
 -17   9  11      308.47      309.50    187.05 o 
 -15   9  11      581.03      581.97    180.49 o 
 -13   9  11     2928.17     2900.44    405.05 o 
 -11   9  11      549.15      385.36    175.27 o 
  -9   9  11     1381.11     1491.62    276.85 o 
  -7   9  11     2461.20     2551.48    377.34 o 
  -5   9  11      655.56      763.41    198.62 o 
  -3   9  11      343.94      327.45    136.22 o 
  -1   9  11     2327.06     2796.52    436.12 o 
   1   9  11       10.25       47.23     93.64 o 
   3   9  11       42.82      228.43    101.66 o 
   5   9  11     2632.94     2381.35    252.89 o 
   7   9  11     1647.70     1759.92    205.27 o 
   9   9  11      390.97      600.51    192.86 o 
  11   9  11      553.02      909.77    265.68 o 
 -14  10  11       66.36     -343.41    413.55 o 
 -12  10  11     1891.16     1460.36    279.91 o 
 -10  10  11     1134.29     1582.50    304.25 o 
  -8  10  11      727.98      910.29    220.91 o 
  -6  10  11     2568.42     2542.78    388.40 o 
  -4  10  11      134.51     -111.88    149.87 o 
  -2  10  11     2244.43     2291.39    645.57 o 
   0  10  11     1875.83     2099.72    271.82 o 
   2  10  11     1016.22     1366.85    393.54 o 
   4  10  11     2637.93     3188.38    363.18 o 
   6  10  11       55.95      288.81    119.48 o 
   8  10  11      643.11     1003.88    242.23 o 
  10  10  11     1348.07     1876.96    448.16 o 
  -9  11  11       37.89      285.43    437.38 o 
  -7  11  11       16.30      111.34    432.46 o 
  -5  11  11     2240.69     2298.94    367.40 o 
  -3  11  11     1920.10     2148.70    554.99 o 
  -1  11  11       57.16       54.34    140.08 o 
   1  11  11      548.64      501.88    170.85 o 
   3  11  11      355.23      275.28    157.44 o 
   5  11  11      125.10     -253.39    253.39 o 
 -28   0  12       18.99      147.12    184.56 o 
 -26   0  12        4.45       85.71    195.34 o 
 -24   0  12     6998.88     6109.37    737.44 o 
 -22   0  12        6.11      -15.83    107.04 o 
 -20   0  12      216.54      435.65    142.33 o 
 -18   0  12     9007.63     9003.29   1017.13 o 
 -16   0  12     1832.86     1880.35    278.30 o 
 -14   0  12     1552.89     1725.18    599.24 o 
 -12   0  12    28127.72    28967.08   2522.58 o 
 -10   0  12    26628.38    25443.22   2227.14 o 
  -8   0  12     2716.55     2749.83    312.26 o 
  -6   0  12     8105.11     7048.44    798.53 o 
  -4   0  12    24014.22    13206.03   2002.52 o 
  -2   0  12     2756.96     1978.66    267.62 o 
   0   0  12      330.27      222.75     95.94 o 
   2   0  12    21473.91    19510.48   2142.69 o 
   4   0  12      475.69      421.89    127.41 o 
   6   0  12     1460.92     1819.06    414.69 o 
   8   0  12    14917.76    12745.26   1425.40 o 
  10   0  12     1150.65     1500.34    245.49 o 
  12   0  12      474.50      578.69    208.76 o 
  14   0  12     3411.56     3631.32    782.85 o 
  16   0  12     3538.52     2926.41    408.19 o 
  18   0  12      512.71      830.26    181.82 o 
  20   0  12      827.95     1564.20    385.00 o 
 -27   1  12        2.98       92.87     98.75 o 
 -25   1  12      159.18      453.87    113.77 o 
 -23   1  12      577.06      858.78    137.05 o 
 -21   1  12       28.65       -7.44    154.65 o 
 -19   1  12     5427.77     5186.55    441.43 o 
 -17   1  12       27.36       93.89     81.94 o 
 -15   1  12     1932.47     1714.39    182.51 o 
 -13   1  12      392.11      500.48     89.50 o 
 -11   1  12       14.14      109.74     58.49 o 
  -9   1  12     1204.37     1138.94    103.84 o 
  -7   1  12     1798.07     1945.83    172.96 o 
  -5   1  12     1351.90     1286.03    139.45 o 
  -3   1  12     4173.41     3367.38    290.59 o 
  -1   1  12     1226.28      954.64    115.71 o 
   1   1  12     1467.53     1492.15    156.42 o 
   3   1  12     2266.14     1939.98    190.14 o 
   5   1  12      347.87      401.35     92.84 o 
   7   1  12     3940.92     4121.10    354.27 o 
   9   1  12     1077.11     1071.99    190.78 o 
  11   1  12     2410.39     2889.00    278.65 o 
  13   1  12       69.63      173.71     97.90 o 
  15   1  12        0.26      145.28     87.50 o 
  17   1  12      532.73      582.59    140.52 o 
  19   1  12      241.74      817.23    277.21 o 
 -26   2  12      736.98      652.01    173.91 o 
 -24   2  12     3698.60     3871.31    354.93 o 
 -22   2  12       30.54      243.72    103.22 o 
 -20   2  12       96.50       44.78     85.10 o 
 -18   2  12     4735.92     5440.96    456.11 o 
 -16   2  12      414.40      779.09    211.15 o 
 -14   2  12      604.39      468.84     89.34 o 
 -12   2  12    17702.12    16167.05   1450.51 o 
 -10   2  12    34124.05    32491.62   2488.42 o 
  -8   2  12       34.69       35.07     54.92 o 
  -6   2  12     3550.41     3213.83    241.97 o 
  -4   2  12    16346.21    14539.76    998.00 o 
  -2   2  12     1840.34     1531.59    156.63 o 
   0   2  12       13.62      -35.60     56.02 o 
   2   2  12    13949.31    12129.98    953.42 o 
   4   2  12     1281.09     1319.62    149.38 o 
   6   2  12      219.11      159.21    101.10 o 
   8   2  12    13779.63    12920.57   1013.99 o 
  10   2  12     4535.13     4575.82    401.55 o 
  12   2  12       74.49       87.45     94.98 o 
  14   2  12     3027.91     3142.77    495.26 o 
  16   2  12     1356.43     1253.07    219.49 o 
  18   2  12      162.57      470.51    296.88 o 
 -27   3  12      330.54       94.17    275.70 o 
 -25   3  12     1165.74     1326.06    215.48 o 
 -23   3  12     1575.06     1739.99    200.03 o 
 -21   3  12        5.72       22.55     96.62 o 
 -19   3  12     4162.85     4281.37    377.81 o 
 -17   3  12      206.37      337.67     90.14 o 
 -15   3  12     1656.13     1870.39    171.58 o 
 -13   3  12     3931.05     3587.69    370.68 o 
 -11   3  12      342.92      409.12     93.51 o 
  -9   3  12     2690.51     3397.05    262.15 o 
  -7   3  12     8219.61     8399.42    589.57 o 
  -5   3  12     5233.43     4643.14    336.44 o 
  -3   3  12     8865.66     8209.22    576.28 o 
  -1   3  12      621.40      584.22     84.28 o 
   1   3  12     1214.84     1202.36    145.97 o 
   3   3  12     4172.78     3533.52    310.31 o 
   5   3  12     2256.50     2012.15    203.09 o 
   7   3  12     1060.41     1116.89    143.46 o 
   9   3  12     2753.56     3018.17    282.57 o 
  11   3  12      464.74      569.13    132.21 o 
  13   3  12     2345.60     2814.28    398.61 o 
  15   3  12       21.31     1421.08    808.47 o 
  17   3  12     1147.43     1092.86    347.75 o 
  19   3  12      210.87      306.33    248.47 o 
 -26   4  12      189.17     -262.84    262.84 o 
 -24   4  12       21.24      122.44    109.83 o 
 -22   4  12      623.28      673.57    151.05 o 
 -20   4  12     1475.94     1801.40    198.41 o 
 -18   4  12     1022.63      964.66    140.22 o 
 -16   4  12     2315.39     1933.79    177.18 o 
 -14   4  12    10310.05     9850.91    691.86 o 
 -12   4  12      419.12      450.59    109.99 o 
 -10   4  12       13.44       -5.03     83.95 o 
  -8   4  12     3390.89     3268.15    253.15 o 
  -6   4  12     4866.82     4377.52    326.39 o 
  -4   4  12      325.13      286.09     75.08 o 
  -2   4  12     5456.54     5053.00    360.19 o 
   0   4  12     3259.62     2495.19    205.47 o 
   2   4  12      443.17      446.07     92.83 o 
   4   4  12     1793.57     1570.85    172.98 o 
   6   4  12     5318.33     5413.69    525.09 o 
   8   4  12      470.95      182.07     99.31 o 
  10   4  12     3536.84     4028.97    419.51 o 
  12   4  12     2858.65     3093.00    341.80 o 
  14   4  12      663.97     1539.30    494.21 o 
  16   4  12       78.50      110.08    402.39 o 
 -25   5  12      340.91      841.10    318.06 o 
 -23   5  12      906.97      714.82    209.58 o 
 -21   5  12      235.00      445.08    167.15 o 
 -19   5  12      232.62      465.85    190.23 o 
 -17   5  12       64.43       74.19     95.29 o 
 -15   5  12      375.07      411.38     80.54 o 
 -13   5  12     1002.06     1198.42    150.54 o 
 -11   5  12      819.61      762.93    114.27 o 
  -9   5  12      368.17      490.65    154.97 o 
  -7   5  12     3026.89     3077.85    278.03 o 
  -5   5  12      454.51      504.62     89.95 o 
  -3   5  12     3739.89     2981.87    268.04 o 
  -1   5  12       32.47      168.02     71.60 o 
   1   5  12      978.23     1048.63    131.22 o 
   3   5  12     1738.54     1934.77    198.49 o 
   5   5  12        3.52       99.75     94.53 o 
   7   5  12     1735.36     1984.97    245.44 o 
   9   5  12      128.71      -28.13     99.39 o 
  11   5  12      528.93      529.57    141.61 o 
  13   5  12      554.38     1744.42    855.44 o 
  15   5  12       27.71       35.96    144.45 o 
 -24   6  12      322.34      384.62    201.58 o 
 -22   6  12      732.43     1191.54    184.21 o 
 -20   6  12     2080.79     2349.97    280.94 o 
 -18   6  12      979.87     1192.42    191.39 o 
 -16   6  12      692.02      873.98    256.64 o 
 -14   6  12     9984.76     8790.36    806.38 o 
 -12   6  12      118.92      146.65     85.27 o 
 -10   6  12      436.06      356.10     97.37 o 
  -8   6  12    13384.41    12879.84   1009.41 o 
  -6   6  12      174.67      246.77     75.46 o 
  -4   6  12     1789.47     1560.47    152.81 o 
  -2   6  12     6796.36     6415.92    516.02 o 
   0   6  12     1337.04     1759.93    186.71 o 
   2   6  12     1227.22     1398.17    167.78 o 
   4   6  12     6295.63     6000.99    490.80 o 
   6   6  12     8863.10     8343.58    773.56 o 
   8   6  12      324.93      414.71    122.62 o 
  10   6  12      494.19      593.22    143.41 o 
  12   6  12     6348.05     6011.61    589.62 o 
  14   6  12      111.93      578.37    201.01 o 
 -23   7  12      270.52      601.70    218.97 o 
 -21   7  12      139.53      689.49    143.53 o 
 -19   7  12      194.56      364.09    183.66 o 
 -17   7  12       27.17      126.70    105.55 o 
 -15   7  12      324.87      285.78    118.40 o 
 -13   7  12     1492.94     1439.60    203.52 o 
 -11   7  12      146.99      316.72    131.70 o 
  -9   7  12       89.78      355.90    121.28 o 
  -7   7  12     1111.52     1207.74    244.77 o 
  -5   7  12      499.21      547.15    110.02 o 
  -3   7  12     2261.06     2277.95    226.56 o 
  -1   7  12      345.75      506.17    113.65 o 
   1   7  12      115.81      -62.70    151.68 o 
   3   7  12     2017.12     2242.02    227.15 o 
   5   7  12      276.56      182.84     94.45 o 
   7   7  12     1007.16     1303.34    247.56 o 
   9   7  12      115.13      285.34    122.48 o 
  11   7  12       92.04      157.32    120.68 o 
  13   7  12       12.86      150.05    144.47 o 
 -20   8  12     1241.49     1847.72    278.62 o 
 -18   8  12      134.13      623.64    146.29 o 
 -16   8  12      305.86      558.22    139.11 o 
 -14   8  12     3115.65     3626.75    390.61 o 
 -12   8  12      114.81      268.37    115.46 o 
 -10   8  12      112.45        5.83    140.00 o 
  -8   8  12     8759.63     8381.07    943.79 o 
  -6   8  12     1235.86     1223.28    478.41 o 
  -4   8  12      106.50       10.73     91.82 o 
  -2   8  12     2129.07     2969.22    286.91 o 
   0   8  12     1442.63     1507.25    185.67 o 
   2   8  12      493.12      838.20    137.49 o 
   4   8  12     1282.31     1677.34    196.31 o 
   6   8  12     1850.36     2331.32    244.16 o 
   8   8  12        3.32      225.25    124.22 o 
  10   8  12      219.44      570.56    238.06 o 
 -19   9  12     1845.47     1732.38    285.73 o 
 -17   9  12      827.22     1240.73    201.02 o 
 -15   9  12     1147.49     1219.61    251.11 o 
 -13   9  12     3697.23     3730.73    555.18 o 
 -11   9  12      228.21      551.59    183.72 o 
  -9   9  12     4236.13     4345.37    553.72 o 
  -7   9  12      677.31      395.31    204.03 o 
  -5   9  12      336.79      598.23    194.77 o 
  -3   9  12     3446.69     3581.72    386.91 o 
  -1   9  12      168.94      170.79    167.00 o 
   1   9  12     3131.83     3544.39    329.33 o 
   3   9  12     3501.29     3888.14    359.53 o 
   5   9  12      881.88     1171.61    167.49 o 
   7   9  12     2296.27     2389.02    324.24 o 
   9   9  12      144.80       36.97    152.67 o 
 -14  10  12      798.96      551.02    260.57 o 
 -12  10  12     1943.35     1456.53    275.86 o 
 -10  10  12     1138.10     1169.50    463.28 o 
  -8  10  12      587.81      709.24    479.73 o 
  -6  10  12      397.68       27.04    159.37 o 
  -4  10  12     1282.21      899.52    227.40 o 
  -2  10  12      184.95       87.63    175.72 o 
   0  10  12       11.42      -57.46    136.59 o 
   2  10  12       16.47      127.79    134.92 o 
   4  10  12      796.33     1085.47    200.15 o 
   6  10  12     1649.16     1487.82    204.31 o 
   8  10  12      750.64      745.12    189.95 o 
  -7  11  12      134.14      309.36    313.90 o 
  -5  11  12       60.82      824.45    348.31 o 
  -3  11  12     1029.68     1381.15    407.69 o 
  -1  11  12       37.54      198.05    160.49 o 
   1  11  12     1342.11     1608.13    497.13 o 
 -27   1  13      592.25      412.99    121.27 o 
 -25   1  13     1412.08     1455.06    184.23 o 
 -23   1  13     1424.39     1524.73    186.62 o 
 -21   1  13       20.80       75.31     84.08 o 
 -19   1  13     2193.43     2153.49    225.72 o 
 -17   1  13     5368.27     5780.53    483.72 o 
 -15   1  13     1163.44     1327.13    155.35 o 
 -13   1  13     5294.13     4898.07    442.91 o 
 -11   1  13    30116.23    28083.90   2161.00 o 
  -9   1  13      648.64      734.51     94.31 o 
  -7   1  13      207.84      230.76    103.62 o 
  -5   1  13    13376.86    12297.91    964.63 o 
  -3   1  13      584.50      475.11     87.52 o 
  -1   1  13      259.03       96.03     90.13 o 
   1   1  13    10114.74     9376.25    746.25 o 
   3   1  13     3917.02     3525.23    316.36 o 
   5   1  13     1309.63     1555.01    174.62 o 
   7   1  13    14035.47    13147.20   1034.92 o 
   9   1  13    14201.96    13108.77   1038.01 o 
  11   1  13      123.22      223.36     84.38 o 
  13   1  13      401.84      638.65    114.77 o 
  15   1  13     3809.90     3931.78    360.77 o 
  17   1  13        0.31      269.15    189.13 o 
  19   1  13        3.00      -54.46    240.53 o 
 -26   2  13     1330.57     1182.32    170.74 o 
 -24   2  13      280.21      459.70    111.08 o 
 -22   2  13       32.78      160.80    120.47 o 
 -20   2  13     2817.73     2576.19    255.34 o 
 -18   2  13     1617.66     2082.39    216.66 o 
 -16   2  13     6297.94     5972.65    489.89 o 
 -14   2  13       64.01       39.51     75.92 o 
 -12   2  13     1086.99      881.19    123.64 o 
 -10   2  13     3763.82     3433.00    260.21 o 
  -8   2  13      983.56     1076.16    112.44 o 
  -6   2  13     6240.74     5961.07    480.25 o 
  -4   2  13     2751.63     2744.21    251.12 o 
  -2   2  13       10.34      -56.35     56.35 o 
   0   2  13    11473.83    10462.47    825.23 o 
   2   2  13       40.21       55.87     68.37 o 
   4   2  13     3964.22     3671.34    327.76 o 
   6   2  13      616.08      885.88    127.41 o 
   8   2  13       91.76       99.35    162.72 o 
  10   2  13      262.50      268.51    166.55 o 
  12   2  13      806.37      993.21    138.74 o 
  14   2  13      384.63      371.11    176.83 o 
  16   2  13     1290.87     1634.86    222.92 o 
  18   2  13       65.70     -109.68    221.62 o 
 -27   3  13      789.29     1154.62    391.43 o 
 -25   3  13      749.27      861.99    239.45 o 
 -23   3  13      710.98     1023.88    148.63 o 
 -21   3  13      928.15     1020.68    145.97 o 
 -19   3  13     1124.32     1236.89    160.22 o 
 -17   3  13     2982.11     2648.94    257.87 o 
 -15   3  13     2154.88     2166.19    216.58 o 
 -13   3  13      578.59      731.58    114.23 o 
 -11   3  13      127.26      237.19     83.47 o 
  -9   3  13     1212.81     1180.66    125.38 o 
  -7   3  13     6142.15     5576.10    400.29 o 
  -5   3  13     3108.17     2652.14    214.03 o 
  -3   3  13     3463.31     3524.24    308.70 o 
  -1   3  13     1488.28     1238.50    143.12 o 
   1   3  13     4258.53     3860.82    339.32 o 
   3   3  13      768.68      851.55    118.54 o 
   5   3  13      443.43      498.85    112.94 o 
   7   3  13      876.07      800.89    139.62 o 
   9   3  13     1525.17     1826.61    201.51 o 
  11   3  13      772.62      854.08    181.61 o 
  13   3  13     1264.32     1069.97    181.12 o 
  15   3  13      949.72      921.76    176.79 o 
  17   3  13      381.33      -56.73    231.45 o 
 -26   4  13     1124.27     1309.67    392.56 o 
 -24   4  13       45.89      380.39    137.62 o 
 -22   4  13     1480.72     1702.52    296.99 o 
 -20   4  13     1399.52     1722.01    211.03 o 
 -18   4  13      246.28      385.15    113.80 o 
 -16   4  13     3834.50     3601.71    325.95 o 
 -14   4  13     1278.83     1266.91    157.66 o 
 -12   4  13     3738.53     3613.55    316.95 o 
 -10   4  13     3145.96     3068.18    351.49 o 
  -8   4  13      474.71      394.53     76.59 o 
  -6   4  13     5308.76     4617.22    618.12 o 
  -4   4  13     3013.45     2655.28    217.41 o 
  -2   4  13     2088.50     2298.96    262.21 o 
   0   4  13     3636.12     3367.32    301.68 o 
   2   4  13       53.29       51.28     97.00 o 
   4   4  13     1499.42     1798.31    187.33 o 
   6   4  13     3795.69     3118.37    340.25 o 
   8   4  13        0.60       84.81    123.35 o 
  10   4  13     1090.55     1329.75    196.25 o 
  12   4  13      760.62      842.09    163.28 o 
  14   4  13      271.41      312.48    126.73 o 
 -25   5  13        1.80     -173.21    261.71 o 
 -23   5  13      479.61      634.56    153.02 o 
 -21   5  13     2664.82     2788.05    394.36 o 
 -19   5  13      155.17      257.18    134.28 o 
 -17   5  13      226.42      153.07     85.43 o 
 -15   5  13     8856.48     8531.11    680.64 o 
 -13   5  13     1067.80     1556.13    177.06 o 
 -11   5  13        1.97       -5.61     79.59 o 
  -9   5  13     3334.56     3294.74    300.37 o 
  -7   5  13     4968.77     4380.28    478.57 o 
  -5   5  13      590.69      579.12     94.82 o 
  -3   5  13     4287.68     3141.98    305.96 o 
  -1   5  13     4186.69     4060.34    313.48 o 
   1   5  13      271.19      151.65     81.08 o 
   3   5  13      135.33      103.36     97.56 o 
   5   5  13     5573.59     4811.79    481.11 o 
   7   5  13        3.22       48.75     95.54 o 
   9   5  13        0.21      104.49    100.24 o 
  11   5  13     3755.51     3711.42    481.59 o 
  13   5  13     1059.68     1417.34    210.80 o 
  15   5  13       32.34       91.90    220.48 o 
 -24   6  13      106.79      732.55    243.55 o 
 -22   6  13       13.61      305.95    234.86 o 
 -20   6  13       32.27      108.63    160.54 o 
 -18   6  13       24.30      -47.77    136.45 o 
 -16   6  13      327.55      249.40    107.95 o 
 -14   6  13      597.12      662.13    154.86 o 
 -12   6  13      774.68      714.82    124.87 o 
 -10   6  13        5.01       43.76     84.53 o 
  -8   6  13       46.23       56.90    122.77 o 
  -6   6  13      509.01      356.27    136.79 o 
  -4   6  13       38.71      -77.46     77.46 o 
  -2   6  13        5.94       64.49     89.93 o 
   0   6  13      201.19      305.88     95.94 o 
   2   6  13        6.84       59.27    101.66 o 
   4   6  13        2.47       89.64    101.49 o 
   6   6  13      175.43      108.91    106.84 o 
   8   6  13       74.90      -77.89     96.33 o 
  10   6  13       40.47      -52.09    128.87 o 
  12   6  13        2.49      -92.18    118.27 o 
 -21   7  13     3691.52     3661.96    838.45 o 
 -19   7  13       77.60       69.02    107.05 o 
 -17   7  13        6.76       53.45    150.17 o 
 -15   7  13     8483.76     8476.46    788.23 o 
 -13   7  13     1558.73     1825.44    238.12 o 
 -11   7  13      697.05      837.71    157.83 o 
  -9   7  13     8296.81     7902.67    646.40 o 
  -7   7  13     4433.11     4824.13    482.49 o 
  -5   7  13     1346.00     1289.24    160.56 o 
  -3   7  13      318.98      605.07    122.42 o 
  -1   7  13     7081.06     7564.30    603.26 o 
   1   7  13      805.76     1118.16    155.24 o 
   3   7  13      255.06      445.98    130.67 o 
   5   7  13     5190.52     5742.22    570.37 o 
   7   7  13      240.38      363.55    164.58 o 
   9   7  13       94.74       52.13    122.17 o 
  11   7  13     4506.33     3611.27    402.71 o 
 -20   8  13      538.37     1018.09    282.89 o 
 -18   8  13       19.28      148.51    123.70 o 
 -16   8  13      472.61      823.50    160.38 o 
 -14   8  13      200.90      342.73    122.78 o 
 -12   8  13      334.83      571.08    187.49 o 
 -10   8  13     1593.92     1059.08    231.32 o 
  -8   8  13       53.12       85.30    144.01 o 
  -6   8  13      812.06     1037.83    234.57 o 
  -4   8  13      997.13     1640.14    192.70 o 
  -2   8  13       10.93      143.83    132.86 o 
   0   8  13     1880.81     2343.82    243.87 o 
   2   8  13      141.27      426.97    136.85 o 
   4   8  13      952.62     1155.07    186.74 o 
   6   8  13     1431.65     1649.92    235.09 o 
   8   8  13      581.61      718.57    166.32 o 
  10   8  13      393.00      687.75    259.44 o 
 -17   9  13       66.92      139.17    206.11 o 
 -15   9  13      176.75      172.29    167.73 o 
 -13   9  13      465.80      682.76    299.34 o 
 -11   9  13      301.33      133.79    153.14 o 
  -9   9  13     2542.03     2744.15    399.60 o 
  -7   9  13     1332.38     1177.44    240.76 o 
  -5   9  13      466.65      279.31    276.84 o 
  -3   9  13      786.37     1082.65    189.97 o 
  -1   9  13     1634.15     2124.28    271.09 o 
   1   9  13       50.83      215.53    109.44 o 
   3   9  13      207.91      207.92    128.12 o 
   5   9  13     2118.73     2432.35    316.93 o 
   7   9  13      697.66      910.24    191.16 o 
   9   9  13      211.64        8.70    276.84 o 
 -12  10  13     1092.65     1096.75    372.14 o 
 -10  10  13     1165.48      709.24    230.73 o 
  -8  10  13       18.86      -56.93    160.07 o 
  -6  10  13     1260.46     1170.11    269.13 o 
  -4  10  13      951.27      905.24    242.08 o 
  -2  10  13      147.18      378.88    257.55 o 
   0  10  13     1766.98     1644.66    245.25 o 
   2  10  13      392.04      630.01    210.63 o 
   4  10  13      362.63      338.35    266.68 o 
   6  10  13     1450.45     1201.75    253.24 o 
 -26   0  14      116.54       70.62    163.38 o 
 -24   0  14     2894.74     2798.06    396.24 o 
 -22   0  14      452.07      564.11    166.58 o 
 -20   0  14       13.41      132.88    123.62 o 
 -18   0  14    10693.00    10483.80   1171.13 o 
 -16   0  14        0.70     -107.54    107.54 o 
 -14   0  14      616.52      513.96    189.85 o 
 -12   0  14    21229.77    20442.57   2242.36 o 
 -10   0  14     5519.33     5572.13    653.11 o 
  -8   0  14     7744.65     6895.55    777.56 o 
  -6   0  14     2994.01     3182.64    405.66 o 
  -4   0  14     2578.93     2040.98    286.58 o 
  -2   0  14     5946.47     4150.83    505.95 o 
   0   0  14     4179.45     3305.15    416.47 o 
   2   0  14     8104.53     7476.60    855.03 o 
   4   0  14      480.23      640.70    301.80 o 
   6   0  14     4407.10     3739.46    480.66 o 
   8   0  14    26939.23    26059.71   2867.09 o 
  10   0  14       52.85       97.05    116.98 o 
  12   0  14     2043.91     2367.28    524.55 o 
  14   0  14     1648.94     2255.44    751.84 o 
  16   0  14      272.66      538.20    359.47 o 
  18   0  14       12.64      288.13    387.83 o 
 -27   1  14      189.33      305.57    170.55 o 
 -25   1  14       12.67      112.01    100.78 o 
 -23   1  14      213.79      412.48    113.23 o 
 -21   1  14      249.47      125.66    139.31 o 
 -19   1  14      901.46      922.31    155.35 o 
 -17   1  14      280.96      410.47    107.86 o 
 -15   1  14      353.33      273.73    102.25 o 
 -13   1  14       10.88      -46.03     66.30 o 
 -11   1  14       44.76       20.71     65.14 o 
  -9   1  14     1246.98     1377.69    151.89 o 
  -7   1  14     2695.75     2822.34    312.40 o 
  -5   1  14      376.35      345.88    106.88 o 
  -3   1  14      983.81      811.51    112.46 o 
  -1   1  14     1003.89      891.10    119.21 o 
   1   1  14       13.27      200.59     84.61 o 
   3   1  14     2468.89     2605.64    253.36 o 
   5   1  14       62.47      173.31     83.13 o 
   7   1  14      198.34      213.72     83.77 o 
   9   1  14       29.61      327.73     91.64 o 
  11   1  14      451.43      591.37    109.98 o 
  13   1  14      284.98      522.32    144.76 o 
  15   1  14      274.24      622.76    188.02 o 
  17   1  14      130.70      400.37    136.16 o 
 -26   2  14      982.25      937.50    179.79 o 
 -24   2  14     1982.01     2004.70    222.90 o 
 -22   2  14      280.34      303.93     99.67 o 
 -20   2  14      578.59      966.58    143.96 o 
 -18   2  14     1705.18     1538.48    208.94 o 
 -16   2  14      230.18      373.99    135.50 o 
 -14   2  14     1563.53     1400.46    163.20 o 
 -12   2  14     5584.04     5337.63    446.19 o 
 -10   2  14      909.00      721.69    108.53 o 
  -8   2  14       21.15      140.72     64.66 o 
  -6   2  14     3557.03     2906.13    265.19 o 
  -4   2  14     3320.09     3775.12    330.60 o 
  -2   2  14        1.12      -55.95     63.08 o 
   0   2  14     2308.50     2500.65    238.25 o 
   2   2  14     4131.05     4303.55    372.50 o 
   4   2  14      995.13     1330.51    155.59 o 
   6   2  14     1497.93     1340.56    165.76 o 
   8   2  14     1744.28     2092.60    219.43 o 
  10   2  14      511.19      603.71    129.81 o 
  12   2  14      312.41      344.26    216.55 o 
  14   2  14     1655.40     1937.33    249.55 o 
  16   2  14      201.20      492.62    196.34 o 
 -25   3  14        5.49      259.34    248.28 o 
 -23   3  14     3693.18     3275.09    314.39 o 
 -21   3  14      766.70      830.53    155.24 o 
 -19   3  14     3502.55     3271.96    363.01 o 
 -17   3  14     3463.55     3480.61    376.66 o 
 -15   3  14       33.09      104.24     83.95 o 
 -13   3  14     9736.90     8933.23    715.16 o 
 -11   3  14     1507.39     1460.22    268.40 o 
  -9   3  14     2880.63     2462.77    268.82 o 
  -7   3  14     9611.30     8492.28    677.13 o 
  -5   3  14      176.62      135.93     82.27 o 
  -3   3  14     6509.09     6079.54    496.19 o 
  -1   3  14     6933.14     6255.39    512.68 o 
   1   3  14     1674.76     1453.79    164.38 o 
   3   3  14     8727.42     7965.03    642.96 o 
   5   3  14       12.71      101.87     90.12 o 
   7   3  14     1291.40     1798.97    195.83 o 
   9   3  14     1625.68     1747.63    234.17 o 
  11   3  14       51.44       43.74    105.69 o 
  13   3  14     2406.74     3014.35    347.32 o 
  15   3  14      763.96      985.77    176.65 o 
 -26   4  14        5.43     -297.64    297.64 o 
 -24   4  14        4.18       44.35    133.46 o 
 -22   4  14     1001.25     1030.76    219.49 o 
 -20   4  14      574.36      641.83    141.23 o 
 -18   4  14      421.88      680.55    141.03 o 
 -16   4  14     7579.51     7232.40    587.56 o 
 -14   4  14     4294.62     4025.94    356.81 o 
 -12   4  14       49.85      140.91     83.52 o 
 -10   4  14     1361.77     1386.91    160.62 o 
  -8   4  14     4863.13     4327.33    450.46 o 
  -6   4  14      161.98      359.63     83.85 o 
  -4   4  14      685.14      722.07    110.61 o 
  -2   4  14     3925.87     3748.48    333.46 o 
   0   4  14     1350.08     1551.25    171.54 o 
   2   4  14     1435.40     1478.89    197.26 o 
   4   4  14     5167.77     5120.50    441.10 o 
   6   4  14     1710.21     1376.77    197.86 o 
   8   4  14      110.51      254.93    115.34 o 
  10   4  14     1730.18     1600.93    416.58 o 
  12   4  14     1488.48     1460.15    259.40 o 
  14   4  14       54.23      117.04    151.05 o 
 -23   5  14      733.18     1153.18    243.74 o 
 -21   5  14      311.18      286.06    287.80 o 
 -19   5  14      194.07      -22.63    239.58 o 
 -17   5  14     3338.70     3720.95    340.29 o 
 -15   5  14       51.37      -87.29    106.06 o 
 -13   5  14      987.11      963.36    136.11 o 
 -11   5  14      191.78      210.47    157.15 o 
  -9   5  14      302.57       91.98    129.81 o 
  -7   5  14     2920.72     3148.34    306.17 o 
  -5   5  14       71.40      446.28    110.38 o 
  -3   5  14     1914.82     1868.08    196.42 o 
  -1   5  14     1524.21     1725.25    189.30 o 
   1   5  14        9.52       -7.35     96.52 o 
   3   5  14     1221.06     1185.73    180.17 o 
   5   5  14      437.98      568.72    132.00 o 
   7   5  14     1170.13     1247.78    227.25 o 
   9   5  14      784.85      880.58    167.02 o 
  11   5  14       26.14       28.86    109.56 o 
  13   5  14      634.05      696.12    154.25 o 
 -22   6  14     2986.01     2321.30    356.11 o 
 -20   6  14     1304.49     1672.32    284.17 o 
 -18   6  14      160.25      274.24    148.14 o 
 -16   6  14     6206.90     6623.93    639.53 o 
 -14   6  14    10159.02     9265.65    853.01 o 
 -12   6  14       97.90      -49.57     86.46 o 
 -10   6  14     1527.73     1960.86    228.88 o 
  -8   6  14     6759.03     6498.60    537.16 o 
  -6   6  14     1541.62     1579.47    159.12 o 
  -4   6  14      291.13      148.56     76.75 o 
  -2   6  14     9195.83     9302.22    844.66 o 
   0   6  14      434.20      446.58    122.84 o 
   2   6  14        6.34      189.48    112.57 o 
   4   6  14    12047.53    11430.06   1047.18 o 
   6   6  14     2731.86     2491.17    302.67 o 
   8   6  14      396.61      457.20    130.50 o 
  10   6  14     1749.98     1883.53    255.22 o 
  12   6  14     1747.31     2118.24    489.76 o 
 -19   7  14      125.49       98.71    163.75 o 
 -17   7  14       36.44       11.27    127.58 o 
 -15   7  14       21.19      185.04    169.34 o 
 -13   7  14       47.90      157.68    176.40 o 
 -11   7  14        2.77       42.15    174.05 o 
  -9   7  14       77.53      160.39     96.00 o 
  -7   7  14     1922.46     2473.32    288.88 o 
  -5   7  14       19.90       37.40     98.69 o 
  -3   7  14       75.55      160.96    124.84 o 
  -1   7  14       43.31      -91.47     91.47 o 
   1   7  14       51.72      244.90    117.00 o 
   3   7  14      865.91      945.06    170.10 o 
   5   7  14       12.31      -89.69     95.71 o 
   7   7  14      231.06      438.12    147.92 o 
   9   7  14      116.44      207.43    216.30 o 
  11   7  14       39.36     -239.39    239.39 o 
 -18   8  14      184.62      506.60    143.59 o 
 -16   8  14     1773.28     2317.34    289.66 o 
 -14   8  14     2848.96     3645.09    394.77 o 
 -12   8  14      133.14      280.88    248.09 o 
 -10   8  14     1398.35     1688.63    369.68 o 
  -8   8  14     5674.25     5259.06    638.86 o 
  -6   8  14        8.90       82.79    168.88 o 
  -4   8  14        2.69       44.76    100.45 o 
  -2   8  14     3606.95     4039.56    370.52 o 
   0   8  14       88.94      149.73    112.87 o 
   2   8  14       30.68      141.07    115.19 o 
   4   8  14     3730.80     4075.63    439.82 o 
   6   8  14     1551.49     1665.23    242.36 o 
   8   8  14        8.10      -80.49    136.31 o 
  10   8  14     1068.89     1146.67    385.75 o 
 -15   9  14       96.44      400.31    443.05 o 
 -13   9  14      702.03      899.46    216.69 o 
 -11   9  14     1541.74     1708.22    291.67 o 
  -9   9  14      765.79      829.79    218.00 o 
  -7   9  14      950.82      992.60    316.55 o 
  -5   9  14       62.64      -14.98    166.24 o 
  -3   9  14     1093.44     1343.93    266.38 o 
  -1   9  14     1165.87     1554.59    235.63 o 
   1   9  14      569.41      742.74    166.63 o 
   3   9  14      174.41      152.93    136.62 o 
   5   9  14      231.41      343.08    213.51 o 
   7   9  14      195.58      218.22    280.62 o 
 -10  10  14      968.04      859.25    354.74 o 
  -8  10  14      526.86      304.44    276.84 o 
  -6  10  14      500.57       19.67    302.55 o 
  -4  10  14      355.08     1220.42    377.43 o 
  -2  10  14      143.84     -110.44    177.75 o 
   0  10  14      492.61     1123.89    265.83 o 
   2  10  14      936.15      761.30    343.02 o 
 -25   1  15     2890.73     2338.65    252.49 o 
 -23   1  15      284.51      309.67    131.06 o 
 -21   1  15      416.26      382.69    134.06 o 
 -19   1  15     5976.87     6327.37    626.59 o 
 -17   1  15     2876.61     3179.82    472.93 o 
 -15   1  15        4.96      119.70    130.85 o 
 -13   1  15     4413.45     4700.36    474.13 o 
 -11   1  15     2790.27     2868.60    265.83 o 
  -9   1  15      210.65      275.15     82.87 o 
  -7   1  15     2430.46     2199.20    218.13 o 
  -5   1  15     6367.49     5848.61    482.75 o 
  -3   1  15       89.69       97.43     69.12 o 
  -1   1  15     1480.94     1488.41    167.47 o 
   1   1  15     6037.90     5416.12    456.84 o 
   3   1  15      357.03      267.33     84.62 o 
   5   1  15      570.30      489.02    118.56 o 
   7   1  15    10126.34     8908.66    721.94 o 
   9   1  15      386.73      368.60     99.07 o 
  11   1  15      389.25      593.00    114.34 o 
  13   1  15     1030.30     1383.61    279.65 o 
  15   1  15      657.71      734.71    153.38 o 
 -26   2  15      782.68      988.15    195.09 o 
 -24   2  15     1118.46     1151.94    253.88 o 
 -22   2  15       10.95      108.05     99.59 o 
 -20   2  15     1964.82     2060.59    303.93 o 
 -18   2  15      389.97      455.22    127.76 o 
 -16   2  15     1069.35     1029.83    164.96 o 
 -14   2  15     2679.82     3245.45    352.77 o 
 -12   2  15     1355.54     1489.70    200.68 o 
 -10   2  15    11640.83    10271.39    806.16 o 
  -8   2  15      908.37     1085.52    132.64 o 
  -6   2  15      416.14      438.74     90.22 o 
  -4   2  15     4971.76     4456.29    384.97 o 
  -2   2  15     1586.96     1657.52    178.68 o 
   0   2  15     3907.87     4143.82    364.61 o 
   2   2  15     1282.08     1188.04    146.98 o 
   4   2  15      310.18      393.71     91.59 o 
   6   2  15     3928.97     3925.71    356.67 o 
   8   2  15      357.65      634.43    135.65 o 
  10   2  15       27.68      176.09    132.10 o 
  12   2  15      880.68      992.93    172.71 o 
  14   2  15      122.34      133.68    202.12 o 
  16   2  15     1108.03      574.85    287.05 o 
 -25   3  15      702.95      778.33    220.86 o 
 -23   3  15     1104.22     1178.13    289.51 o 
 -21   3  15      921.73      974.36    173.51 o 
 -19   3  15      247.05      560.12    135.04 o 
 -17   3  15     1106.18     1309.28    189.21 o 
 -15   3  15     1840.88     2133.96    223.03 o 
 -13   3  15      541.33      971.55    160.67 o 
 -11   3  15     1243.12     1640.63    323.50 o 
  -9   3  15      683.97      777.52    111.97 o 
  -7   3  15     2446.83     2691.33    256.07 o 
  -5   3  15     1415.74     1293.34    152.20 o 
  -3   3  15     3792.00     3706.55    331.78 o 
  -1   3  15     1327.47     1312.53    155.64 o 
   1   3  15      490.33      383.94     95.89 o 
   3   3  15      882.68      956.38    130.05 o 
   5   3  15     1845.77     1746.97    191.83 o 
   7   3  15     1010.76     1055.10    145.98 o 
   9   3  15      694.06      649.48    147.69 o 
  11   3  15      840.56     1013.62    180.10 o 
  13   3  15      925.04     1075.24    343.11 o 
  15   3  15      201.20      507.91    276.08 o 
 -24   4  15      907.35     1611.47    399.75 o 
 -22   4  15       41.86      200.13    140.26 o 
 -20   4  15     1345.84     1495.30    210.68 o 
 -18   4  15     2566.09     2584.23    301.24 o 
 -16   4  15     2150.63     2147.69    224.70 o 
 -14   4  15     2513.79     2580.21    254.45 o 
 -12   4  15      137.12      143.13     89.14 o 
 -10   4  15     2865.72     2898.11    578.35 o 
  -8   4  15     3701.22     4274.03    371.75 o 
  -6   4  15      416.37      555.92     99.71 o 
  -4   4  15     5052.04     5478.24    460.74 o 
  -2   4  15     1397.47     1514.24    207.98 o 
   0   4  15     1910.31     1929.23    201.92 o 
   2   4  15     5382.16     5091.50    436.74 o 
   4   4  15      694.44     1066.39    179.20 o 
   6   4  15     3089.10     3094.10    348.87 o 
   8   4  15      426.35      556.58    140.57 o 
  10   4  15      495.71      367.09    212.84 o 
  12   4  15     1601.19     1507.50    276.68 o 
  14   4  15        5.55      689.06    279.10 o 
 -23   5  15      955.68      591.87    308.60 o 
 -21   5  15     2189.69     2109.33    330.26 o 
 -19   5  15       54.89        6.69    129.89 o 
 -17   5  15      881.68      872.24    138.77 o 
 -15   5  15     8375.57     8453.46    678.16 o 
 -13   5  15      105.43      267.40    108.08 o 
 -11   5  15       21.19      -32.57     83.81 o 
  -9   5  15     6584.88     6645.01    635.98 o 
  -7   5  15       49.15      -69.83     69.83 o 
  -5   5  15     1092.35      889.31    129.56 o 
  -3   5  15     7921.24     7078.80    570.19 o 
  -1   5  15     4661.09     4401.67    452.93 o 
   1   5  15       83.23       73.22    105.40 o 
   3   5  15     3438.35     3668.22    389.71 o 
   5   5  15     4066.34     4358.69    453.73 o 
   7   5  15      228.32      282.26    123.90 o 
   9   5  15      410.93      668.29    168.47 o 
  11   5  15     2847.86     2536.32    424.90 o 
  13   5  15       56.78      253.39    243.18 o 
 -22   6  15       71.98      213.30    242.42 o 
 -20   6  15       93.82       51.66    127.18 o 
 -18   6  15      114.61      351.43    163.12 o 
 -16   6  15        4.64      263.69    127.07 o 
 -14   6  15     1652.11     1879.30    210.92 o 
 -12   6  15      370.96      439.16    107.87 o 
 -10   6  15      228.36      203.09    105.95 o 
  -8   6  15      697.31      405.22    108.04 o 
  -6   6  15        8.96       -1.25     81.08 o 
  -4   6  15      934.54      906.89    157.60 o 
  -2   6  15       47.68      -36.84    162.64 o 
   0   6  15      268.36      387.81    126.50 o 
   2   6  15      394.73      569.63    198.00 o 
   4   6  15      131.17       71.34    155.34 o 
   6   6  15        1.13      322.00    124.13 o 
   8   6  15       92.55       55.36    113.12 o 
  10   6  15       86.48      375.83    139.80 o 
  12   6  15       83.08      192.50    255.28 o 
 -19   7  15      172.93      256.07    144.78 o 
 -17   7  15      821.24      602.88    150.45 o 
 -15   7  15     3800.75     3645.11    394.17 o 
 -13   7  15       69.02       57.60    106.46 o 
 -11   7  15       53.84      147.06    111.04 o 
  -9   7  15     7129.15     5860.53    569.62 o 
  -7   7  15      143.29      320.82    165.95 o 
  -5   7  15       55.32      314.14    147.75 o 
  -3   7  15     5432.04     5663.11    557.38 o 
  -1   7  15     1634.90     1453.93    309.53 o 
   1   7  15      825.25     1103.55    186.60 o 
   3   7  15     3192.26     3811.10    411.92 o 
   5   7  15     5704.20     6010.48    599.26 o 
   7   7  15       83.86      247.99    137.97 o 
   9   7  15      325.65     1002.20    352.47 o 
 -18   8  15      171.21      448.03    158.30 o 
 -16   8  15      252.22      358.14    180.51 o 
 -14   8  15      152.38      279.96    130.15 o 
 -12   8  15      468.18      596.18    339.61 o 
 -10   8  15      653.20     2207.95   1563.25 o 
  -8   8  15      639.58      690.54    204.16 o 
  -6   8  15      563.41      645.23    359.66 o 
  -4   8  15      951.31     1259.60    246.32 o 
  -2   8  15       49.38      198.50    181.86 o 
   0   8  15      522.09      918.25    184.61 o 
   2   8  15      143.61      194.04    124.10 o 
   4   8  15       26.90      188.41    129.48 o 
   6   8  15      156.57       80.96    136.63 o 
   8   8  15      268.74     -247.71    247.71 o 
 -13   9  15       16.56      557.45    299.90 o 
 -11   9  15      645.71      229.92    373.27 o 
  -9   9  15     2185.94     2280.46    535.52 o 
  -7   9  15      208.89      329.36    244.50 o 
  -5   9  15       76.29      339.33    246.96 o 
  -3   9  15     1141.00     1560.04    445.51 o 
  -1   9  15      787.04      843.91    235.70 o 
   1   9  15      245.91      456.91    354.43 o 
   3   9  15      737.00      975.30    227.45 o 
  -8  10  15      332.23      610.40    314.28 o 
  -6  10  15       65.70       19.67    249.23 o 
  -4  10  15      740.94      688.31    350.20 o 
   0  10  15      457.19      856.22    377.06 o 
 -24   0  16      198.53      124.05    163.38 o 
 -22   0  16       11.59      -93.03    138.42 o 
 -20   0  16     1426.17     1580.46    385.38 o 
 -18   0  16     5692.44     5076.45    926.19 o 
 -16   0  16       15.62     -118.00    150.52 o 
 -14   0  16      390.93      820.29    281.00 o 
 -12   0  16      664.02      715.97    157.55 o 
 -10   0  16      538.17      641.34    154.20 o 
  -8   0  16     5563.00     5009.28    609.09 o 
  -6   0  16     9535.81     9587.02   1074.57 o 
  -4   0  16      144.22      127.27    115.73 o 
  -2   0  16       18.79      -13.14    192.88 o 
   0   0  16     6545.58     6318.91    743.63 o 
   2   0  16     2336.46     2181.13    318.07 o 
   4   0  16       32.14      172.27    119.13 o 
   6   0  16     2272.10     2436.31    376.30 o 
   8   0  16      634.12     1005.99    200.24 o 
  10   0  16       76.94      319.90    136.40 o 
  12   0  16      647.75      874.66    225.02 o 
  14   0  16     1371.48     1158.45    393.51 o 
 -25   1  16       24.07       41.82    162.81 o 
 -23   1  16       60.64       77.90    108.97 o 
 -21   1  16     1661.72     1385.11    245.21 o 
 -19   1  16      674.56      535.54    154.66 o 
 -17   1  16      353.64      653.81    168.53 o 
 -15   1  16     1244.48     1337.86    245.48 o 
 -13   1  16       89.61       95.77    144.03 o 
 -11   1  16     5815.49     4922.43    419.47 o 
  -9   1  16      598.76      674.88    112.94 o 
  -7   1  16     3304.78     3565.27    319.77 o 
  -5   1  16      361.31      482.85    106.44 o 
  -3   1  16       71.84      -18.98     66.17 o 
  -1   1  16     1042.17     1298.56    153.50 o 
   1   1  16      192.20      327.10    106.23 o 
   3   1  16      876.44     1287.14    159.27 o 
   5   1  16     1216.63     1265.47    160.44 o 
   7   1  16      230.91      269.39     90.17 o 
   9   1  16     2109.42     2139.34    228.74 o 
  11   1  16       20.43      365.68    135.38 o 
  13   1  16      375.02      606.50    120.11 o 
 -24   2  16     1163.54     1759.91    381.40 o 
 -22   2  16       46.22      206.89    110.79 o 
 -20   2  16     1052.17     1021.22    212.73 o 
 -18   2  16     3258.57     2828.75    410.66 o 
 -16   2  16      384.71      259.47    204.03 o 
 -14   2  16     1808.57     1901.03    241.81 o 
 -12   2  16     4398.92     4882.77    494.75 o 
 -10   2  16       19.43       71.74     72.70 o 
  -8   2  16        6.99      -16.13     72.32 o 
  -6   2  16     3312.69     3343.85    306.86 o 
  -4   2  16     1372.34     1502.79    169.35 o 
  -2   2  16      368.68      447.45     93.25 o 
   0   2  16     5513.65     5547.30    472.73 o 
   2   2  16     4542.27     4725.03    417.41 o 
   4   2  16      917.28     1127.34    146.09 o 
   6   2  16     2711.66     3230.21    310.09 o 
   8   2  16      515.00      554.25    114.76 o 
  10   2  16      112.75      321.63    164.96 o 
  12   2  16      115.81      429.67    367.98 o 
  14   2  16      728.77      923.16    309.36 o 
 -25   3  16      206.22      372.14    231.45 o 
 -23   3  16      469.22     1038.32    217.69 o 
 -21   3  16      938.72     1524.75    215.30 o 
 -19   3  16        6.14      256.90    219.40 o 
 -17   3  16     1182.51     1736.55    288.83 o 
 -15   3  16     4983.14     4791.38    485.62 o 
 -13   3  16      803.97     1012.79    189.07 o 
 -11   3  16     4151.68     4197.24    437.09 o 
  -9   3  16       14.31      -74.29     74.29 o 
  -7   3  16     3980.81     3582.85    322.96 o 
  -5   3  16     2763.28     3017.71    283.65 o 
  -3   3  16      373.32      416.80     94.20 o 
  -1   3  16     2137.18     2004.11    211.28 o 
   1   3  16     1741.22     1775.59    196.23 o 
   3   3  16     3409.25     3556.95    324.21 o 
   5   3  16     1594.21     1629.09    202.25 o 
   7   3  16       13.08      328.95    115.32 o 
   9   3  16     1097.91     1133.93    233.04 o 
  11   3  16      337.91      196.00    123.03 o 
  13   3  16      241.64      499.21    260.95 o 
 -24   4  16      490.92      302.17    275.32 o 
 -22   4  16     2159.93     2365.00    291.16 o 
 -20   4  16      434.31      392.75    131.88 o 
 -18   4  16      236.62      369.70    179.22 o 
 -16   4  16     6776.06     6105.75    761.30 o 
 -14   4  16     1205.11     1377.44    200.39 o 
 -12   4  16      223.96      297.82    110.99 o 
 -10   4  16      889.01      914.04    153.35 o 
  -8   4  16     1172.79     1337.76    158.85 o 
  -6   4  16      404.55      443.41     99.88 o 
  -4   4  16     3788.23     3842.87    347.08 o 
  -2   4  16     6849.24     6180.39    520.13 o 
   0   4  16      437.83      687.65    112.47 o 
   2   4  16      656.79      981.05    138.85 o 
   4   4  16     5701.72     6018.67    590.46 o 
   6   4  16      338.26      426.82    128.18 o 
   8   4  16      123.97       73.54    150.15 o 
  10   4  16     1069.40     1164.37    190.54 o 
  12   4  16      181.87      352.10    254.14 o 
 -21   5  16      728.80     1173.83    234.07 o 
 -19   5  16        1.68      135.65    150.95 o 
 -17   5  16     2556.47     2739.17    316.46 o 
 -15   5  16      407.33      547.68    151.04 o 
 -13   5  16     1326.78     1638.23    221.41 o 
 -11   5  16      936.61      977.60    199.32 o 
  -9   5  16      418.03      632.19    139.03 o 
  -7   5  16      753.99      893.08    128.59 o 
  -5   5  16     1016.69     1313.41    161.22 o 
  -3   5  16      720.37      704.25    117.81 o 
  -1   5  16     2154.78     2588.34    303.14 o 
   1   5  16     1214.86     1270.35    189.35 o 
   3   5  16     1122.97     1148.64    382.43 o 
   5   5  16     1219.88     1210.87    192.49 o 
   7   5  16      153.95      282.10    181.93 o 
   9   5  16      468.55      696.58    164.14 o 
  11   5  16      213.12      -48.79    195.90 o 
 -20   6  16       73.12      172.60    141.18 o 
 -18   6  16        0.13      257.70    155.62 o 
 -16   6  16     6234.24     6038.70    593.76 o 
 -14   6  16     1367.24     1647.66    199.62 o 
 -12   6  16      159.92      303.62    116.11 o 
 -10   6  16     3406.59     3842.68    407.98 o 
  -8   6  16     1199.14     1305.96    195.98 o 
  -6   6  16     2037.49     1970.32    213.33 o 
  -4   6  16     1286.64     1603.43    238.87 o 
  -2   6  16     4243.86     5209.27   1052.13 o 
   0   6  16       15.53       55.81    152.48 o 
   2   6  16     1484.19     1696.27    235.07 o 
   4   6  16     7178.42     7234.15    702.60 o 
   6   6  16        9.00       15.36    159.15 o 
   8   6  16      205.88      263.87    137.64 o 
  10   6  16     2043.37     2350.07    532.11 o 
 -19   7  16      227.21      -97.95    221.62 o 
 -17   7  16       26.03      201.71    207.49 o 
 -15   7  16        4.13      108.95    129.12 o 
 -13   7  16      184.21      384.40    134.75 o 
 -11   7  16       36.01      129.53    145.60 o 
  -9   7  16      126.37      253.01    144.02 o 
  -7   7  16      266.46      426.42    319.95 o 
  -5   7  16       43.44       87.10    124.81 o 
  -3   7  16        0.22       33.44    120.64 o 
  -1   7  16       85.66      239.80    129.62 o 
   1   7  16      147.30      390.05    156.56 o 
   3   7  16       51.33      131.81    121.51 o 
   5   7  16       92.38      126.53    149.97 o 
   7   7  16      200.83       49.16    242.04 o 
 -16   8  16      577.47      367.33    144.70 o 
 -14   8  16        6.16      129.00    464.42 o 
 -12   8  16       79.40       22.85    167.75 o 
 -10   8  16     1986.26     2111.91    336.28 o 
  -8   8  16     1095.03     1142.51    354.36 o 
  -6   8  16        0.57      122.53    260.57 o 
  -4   8  16     1007.30     1411.69    259.40 o 
  -2   8  16     2609.38     2837.52    338.55 o 
   0   8  16        1.65     -179.90    219.67 o 
   2   8  16      292.59      299.99    139.82 o 
   4   8  16      770.51      824.08    295.37 o 
 -13   9  16      608.97      953.80    350.58 o 
 -11   9  16      914.44     1494.23    402.77 o 
  -9   9  16       52.35       53.70    249.98 o 
  -1   9  16      790.35     1284.74    245.65 o 
   1   9  16       59.38      317.58    334.70 o 
 -23   1  17       31.92      217.84    181.53 o 
 -21   1  17      739.02      803.43    186.76 o 
 -19   1  17     4918.76     4759.18    626.57 o 
 -17   1  17       55.82      167.77    122.52 o 
 -15   1  17        6.99      206.37    121.94 o 
 -13   1  17     3005.67     3313.85    464.77 o 
 -11   1  17     1298.10     1329.01    193.68 o 
  -9   1  17      255.74       90.12     77.66 o 
  -7   1  17     8496.08     8079.14    651.73 o 
  -5   1  17     2035.87     1997.90    209.87 o 
  -3   1  17      273.80      305.43     93.72 o 
  -1   1  17     3176.78     3093.38    291.43 o 
   1   1  17     4987.93     4404.88    393.87 o 
   3   1  17       57.38      120.49     78.83 o 
   5   1  17      723.33      773.98    228.67 o 
   7   1  17     2472.02     2596.37    259.50 o 
   9   1  17      142.05      299.24     95.25 o 
  11   1  17      420.30      659.37    216.98 o 
 -22   2  17      328.54      199.56    135.86 o 
 -20   2  17      807.86      788.00    224.08 o 
 -18   2  17     1659.70     1887.70    477.28 o 
 -16   2  17      486.53      743.91    177.49 o 
 -14   2  17     1152.58     1418.94    276.08 o 
 -12   2  17     4230.18     4314.98    448.04 o 
 -10   2  17     2510.54     2480.18    354.51 o 
  -8   2  17     5079.67     5133.60    442.15 o 
  -6   2  17       89.13       64.60     70.83 o 
  -4   2  17      843.91      824.77    125.42 o 
  -2   2  17     3215.93     3318.49    309.68 o 
   0   2  17      109.11      265.96     87.59 o 
   2   2  17     1616.06     1697.86    226.26 o 
   4   2  17     1091.26     1203.62    154.82 o 
   6   2  17      626.89      603.95    117.87 o 
   8   2  17     2658.96     2329.66    244.11 o 
  10   2  17       25.29       72.29    103.24 o 
 -23   3  17      894.61      861.90    286.29 o 
 -21   3  17     1208.27     1242.67    238.14 o 
 -19   3  17      784.75      475.98    185.12 o 
 -17   3  17      155.82      425.58    215.76 o 
 -15   3  17      223.46      316.81    137.30 o 
 -13   3  17       36.35      320.99    115.32 o 
 -11   3  17      178.53       88.20    165.43 o 
  -9   3  17      322.01      221.88    103.07 o 
  -7   3  17     1192.47     1322.76    162.55 o 
  -5   3  17     3513.20     3538.11    327.82 o 
  -3   3  17     3589.46     3372.04    317.22 o 
  -1   3  17     2412.53     2662.51    258.52 o 
   1   3  17      469.99      796.35    126.37 o 
   3   3  17     1038.21     1152.24    180.30 o 
   5   3  17      842.51      707.25    120.91 o 
   7   3  17      200.47      349.82    117.72 o 
   9   3  17        5.51      -99.03    174.82 o 
  11   3  17       78.73       88.50    237.13 o 
 -22   4  17      312.26      943.59    292.72 o 
 -20   4  17      666.32      781.72    467.25 o 
 -18   4  17     1449.85     1525.01    269.87 o 
 -16   4  17       96.76      642.63    166.35 o 
 -14   4  17     2806.04     3146.93    405.86 o 
 -12   4  17     1766.12     2275.51    283.12 o 
 -10   4  17      683.22      962.56    162.58 o 
  -8   4  17     4836.92     5148.30    516.04 o 
  -6   4  17      155.23      159.44     80.31 o 
  -4   4  17     2506.48     2668.45    264.61 o 
  -2   4  17     2585.63     2634.72    261.29 o 
   0   4  17      219.25      237.11     89.34 o 
   2   4  17     2118.47     2224.67    275.40 o 
   4   4  17      794.23      619.82    139.44 o 
   6   4  17     1175.10      827.33    160.33 o 
   8   4  17      938.77      984.31    172.83 o 
  10   4  17       16.52       51.06    228.43 o 
 -21   5  17       57.65     -106.27    230.32 o 
 -19   5  17      583.59      114.21    190.23 o 
 -17   5  17     2137.26     2485.57    375.00 o 
 -15   5  17     2691.70     2592.72    304.54 o 
 -13   5  17       65.34      114.10    125.57 o 
 -11   5  17      614.42      544.48    139.44 o 
  -9   5  17     3626.77     3952.20    422.79 o 
  -7   5  17      238.68      266.88    113.07 o 
  -5   5  17      501.22      412.11    103.42 o 
  -3   5  17     5208.23     5525.04    473.24 o 
  -1   5  17       28.29      197.37    103.80 o 
   1   5  17       66.44       47.87     92.46 o 
   3   5  17     4927.48     4475.68    471.91 o 
   5   5  17      847.39      927.72    178.16 o 
   7   5  17      577.03      719.51    158.71 o 
 -20   6  17        1.41      176.24    260.95 o 
 -18   6  17      270.43      398.61    209.52 o 
 -16   6  17       93.25      107.43    151.52 o 
 -14   6  17     1288.19     1398.81    457.08 o 
 -12   6  17        9.56      161.13    114.21 o 
 -10   6  17      100.01      379.05    118.22 o 
  -8   6  17      181.95      329.96    117.41 o 
  -6   6  17       86.05      442.48    164.13 o 
  -4   6  17      332.10      577.89    169.45 o 
  -2   6  17      267.34      255.71    104.09 o 
   0   6  17       83.72      147.50    150.73 o 
   2   6  17      955.63     1435.85    234.32 o 
   4   6  17       47.97      274.71    241.87 o 
   6   6  17      904.43      770.00    318.06 o 
 -17   7  17     1126.66     1496.53    273.75 o 
 -15   7  17      725.29     1035.17    439.84 o 
 -13   7  17      227.73      419.62    173.15 o 
 -11   7  17     1734.51     2242.29    504.51 o 
  -9   7  17     3820.25     3298.79    454.58 o 
  -7   7  17       71.42        0.00    129.92 o 
  -5   7  17      135.83      267.97    243.93 o 
  -3   7  17     5044.60     5522.47    557.89 o 
  -1   7  17       12.92      387.99    174.16 o 
   1   7  17       71.92      232.54    139.34 o 
   3   7  17     1405.97     1600.14    243.10 o 
 -10   8  17      136.87      776.42    305.96 o 
  -8   8  17      411.57      473.87    286.67 o 
  -6   8  17        2.94       90.87    390.48 o 
  -4   8  17       89.61       41.35    326.19 o 
  -2   8  17      284.44      594.44    182.74 o 
   0   8  17       90.37      229.10    188.91 o 
 -20   0  18     4462.70     4197.16    809.71 o 
 -18   0  18      933.96     1116.80    301.42 o 
 -16   0  18      808.95     1130.41    315.79 o 
 -14   0  18     2236.90     2092.15    465.55 o 
 -12   0  18     1602.16     1708.29    409.96 o 
 -10   0  18     1684.86     1870.78    290.53 o 
  -8   0  18     2576.71     2978.76    406.08 o 
  -6   0  18     6112.83     6416.32    766.49 o 
  -4   0  18      349.23      332.95    127.22 o 
  -2   0  18     1053.55     1407.28    446.26 o 
   0   0  18     7644.01     7218.45    837.85 o 
   2   0  18      103.42      300.63    130.34 o 
   4   0  18      203.77      320.66    123.92 o 
   6   0  18     3591.05     2905.88    402.14 o 
   8   0  18       74.25       35.41    121.54 o 
  10   0  18       11.35      434.54    209.14 o 
 -21   1  18      246.64      687.72    269.27 o 
 -19   1  18       15.27      203.13    121.44 o 
 -17   1  18        6.61       84.40    113.20 o 
 -15   1  18      959.93     1045.87    214.81 o 
 -13   1  18        2.19     -165.78    171.32 o 
 -11   1  18        7.68      106.79    102.92 o 
  -9   1  18      138.73      273.87    128.61 o 
  -7   1  18       57.78      294.29    116.33 o 
  -5   1  18      786.04      753.76    119.14 o 
  -3   1  18       53.01      198.75     78.03 o 
  -1   1  18        6.36      136.78     80.45 o 
   1   1  18      422.70      614.27    109.02 o 
   3   1  18       99.61      276.95     90.84 o 
   5   1  18      693.48      612.38    119.64 o 
   7   1  18      182.07      379.74    101.12 o 
   9   1  18       24.70      209.45    191.36 o 
  11   1  18      220.37      341.51    188.72 o 
 -22   2  18      424.97      549.51    261.33 o 
 -20   2  18     1084.03     1056.04    253.01 o 
 -18   2  18       40.24      233.15    133.30 o 
 -16   2  18       17.64      316.42    133.71 o 
 -14   2  18      908.50     1304.51    245.00 o 
 -12   2  18      660.78      647.87    137.04 o 
 -10   2  18      430.72      490.56    171.69 o 
  -8   2  18     3128.82     2802.55    269.33 o 
  -6   2  18     1685.42     2031.08    215.93 o 
  -4   2  18      126.39      156.64     80.76 o 
  -2   2  18     1846.16     1595.22    185.41 o 
   0   2  18     3270.78     3655.58    339.83 o 
   2   2  18      229.52      645.91    113.19 o 
   4   2  18        6.62      113.17    176.04 o 
   6   2  18      550.63      731.79    175.61 o 
   8   2  18      129.49      285.67    147.88 o 
 -21   3  18     1306.81     1971.51    465.55 o 
 -19   3  18      197.38      254.40    143.84 o 
 -17   3  18      149.23      500.34    161.79 o 
 -15   3  18     4536.06     4786.75    631.43 o 
 -13   3  18      447.30      501.74    138.50 o 
 -11   3  18     4461.89     4579.38    477.68 o 
  -9   3  18     2730.69     2490.10    297.08 o 
  -7   3  18      913.05      942.55    136.12 o 
  -5   3  18     3343.82     3511.03    330.01 o 
  -3   3  18      412.75      374.00     93.31 o 
  -1   3  18     1637.89     1440.07    218.00 o 
   1   3  18     2101.69     1810.77    201.02 o 
   3   3  18       49.03      186.99     92.69 o 
   5   3  18     1500.47     1250.30    191.78 o 
   7   3  18     1475.54     1266.25    201.15 o 
 -22   4  18      760.41     1041.16    315.79 o 
 -20   4  18      385.92      664.86    241.66 o 
 -18   4  18     1649.46     1803.12    327.51 o 
 -16   4  18     1823.18     1964.10    317.91 o 
 -14   4  18      108.13       39.16    110.46 o 
 -12   4  18      194.58      179.80    113.38 o 
 -10   4  18     1165.37     1409.79    203.31 o 
  -8   4  18      539.71      470.10    123.11 o 
  -6   4  18      349.52      403.37    108.09 o 
  -4   4  18     3767.29     3402.83    321.85 o 
  -2   4  18     1599.17     1749.06    192.30 o 
   0   4  18      418.39      540.33    118.48 o 
   2   4  18     1189.27      854.50    162.46 o 
   4   4  18     1032.32      915.91    167.14 o 
   6   4  18       54.16      183.56    112.29 o 
 -17   5  18      193.94      389.43    304.63 o 
 -15   5  18      470.04      295.36    132.65 o 
 -13   5  18       46.28      139.12    109.70 o 
 -11   5  18     1041.66     1064.55    178.63 o 
  -9   5  18     1354.95     1514.70    215.22 o 
  -7   5  18      122.45      234.61    115.42 o 
  -5   5  18      655.23      624.59    159.50 o 
  -3   5  18       58.96      237.23    110.20 o 
  -1   5  18      217.26      424.74    121.52 o 
   1   5  18      580.99      956.21    172.42 o 
   3   5  18      177.64      400.37    132.12 o 
   5   5  18     1909.64     1791.63    402.58 o 
 -16   6  18     3570.58     2651.86    550.08 o 
 -14   6  18      132.24      251.52    121.59 o 
 -12   6  18      716.79     1009.86    341.43 o 
 -10   6  18     3784.55     4079.23    438.52 o 
  -8   6  18        9.63       70.91    103.85 o 
  -6   6  18      110.05      257.12    171.51 o 
  -4   6  18     3927.85     4124.60    436.98 o 
  -2   6  18      840.39     1230.19    255.46 o 
   0   6  18      197.39      323.39    140.21 o 
   2   6  18     2088.76     2251.81    283.57 o 
 -15   7  18      225.46      434.30    176.39 o 
 -13   7  18       29.57       82.67    505.07 o 
 -11   7  18       22.09     -181.91    181.91 o 
  -9   7  18       88.19       20.71    156.38 o 
  -7   7  18       87.94       80.16    134.87 o 
  -5   7  18       86.60      517.63    214.62 o 
  -3   7  18        1.26       75.92    120.10 o 
  -1   7  18        4.06       84.01    120.75 o 
   1   7  18      117.26      435.30    244.69 o 
  -6   8  18       92.84      355.12    216.70 o 
  -4   8  18     2254.15     2185.18    480.68 o 
  -2   8  18     1734.90     2284.27    503.75 o 
 -19   1  19     1503.23     1223.42    404.29 o 
 -17   1  19      745.85      425.93    160.97 o 
 -15   1  19     1349.29     1557.54    294.99 o 
 -13   1  19     3538.77     2877.70    417.11 o 
 -11   1  19       10.14       74.78     92.71 o 
  -9   1  19      328.76      352.75     91.07 o 
  -7   1  19     8037.19     6986.37    577.36 o 
  -5   1  19      335.12      382.89     97.21 o 
  -3   1  19       21.66      176.06     78.78 o 
  -1   1  19     3213.70     3086.81    367.92 o 
   1   1  19      372.27      334.14    107.75 o 
   3   1  19      565.14      715.96    119.22 o 
   5   1  19     1212.45     1067.29    204.87 o 
   7   1  19      819.50     1229.52    226.93 o 
   9   1  19        4.25      540.81    202.71 o 
 -20   2  19      111.68       -4.16    194.01 o 
 -18   2  19      765.36      288.15    205.17 o 
 -16   2  19      697.35     1281.19    246.59 o 
 -14   2  19       90.92      126.47    128.62 o 
 -12   2  19     1945.49     1880.19    246.71 o 
 -10   2  19      139.51      243.09    111.24 o 
  -8   2  19       91.69      252.46     91.79 o 
  -6   2  19     1746.15     2165.56    229.28 o 
  -4   2  19       34.22      251.81     86.80 o 
  -2   2  19     2739.92     2572.44    258.27 o 
   0   2  19        7.79      104.19     81.76 o 
   2   2  19      233.05      436.83    164.36 o 
   4   2  19     1392.87     1131.96    153.04 o 
   6   2  19        3.58      182.94    171.43 o 
 -19   3  19      390.62      630.07    263.22 o 
 -17   3  19       61.12      -62.21    132.37 o 
 -15   3  19      150.21      346.16    148.60 o 
 -13   3  19      952.91     1137.92    186.39 o 
 -11   3  19     1185.30     1480.16    209.76 o 
  -9   3  19     2178.97     2053.05    259.05 o 
  -7   3  19      749.98      752.61    126.11 o 
  -5   3  19      578.14      380.54    100.20 o 
  -3   3  19      324.67      523.16    110.35 o 
  -1   3  19     1317.29     1660.48    185.55 o 
   1   3  19      475.26      532.13    113.87 o 
   3   3  19      169.17      302.88     93.59 o 
   5   3  19       67.66      262.76    112.54 o 
 -18   4  19     1611.20     1374.34    361.17 o 
 -16   4  19      416.53      402.06    155.88 o 
 -14   4  19       48.08      235.00    118.96 o 
 -12   4  19     2154.89     2155.88    269.93 o 
 -10   4  19      175.46      380.06    126.02 o 
  -8   4  19     2492.08     2532.28    304.47 o 
  -6   4  19      734.79      936.26    137.28 o 
  -4   4  19      191.46      158.99    153.11 o 
  -2   4  19     1065.31     1361.93    202.90 o 
   0   4  19      488.26      637.66    115.97 o 
   2   4  19      265.08      322.85    123.61 o 
   4   4  19     1498.67     1425.40    357.01 o 
 -19   5  19      173.65      530.60    240.15 o 
 -17   5  19      628.07      817.65    267.76 o 
 -15   5  19      196.47      431.62    160.87 o 
 -13   5  19      489.51      506.35    141.76 o 
 -11   5  19     2606.20     2671.17    318.70 o 
  -9   5  19     1158.14     1188.28    227.93 o 
  -7   5  19        1.11       56.67    101.24 o 
  -5   5  19     1959.78     1994.63    266.00 o 
  -3   5  19     1692.30     1694.22    234.62 o 
  -1   5  19        0.51       -1.61    102.71 o 
   1   5  19      287.14        8.01    103.52 o 
 -16   6  19        6.54       52.19    229.56 o 
 -14   6  19       80.46      127.68    192.06 o 
 -12   6  19        0.55      -99.79     99.79 o 
 -10   6  19      251.80      736.14    269.52 o 
  -8   6  19       23.61       -7.30    336.78 o 
  -6   6  19       25.12      152.26    394.26 o 
  -4   6  19      182.49      502.10    133.12 o 
  -2   6  19        4.24      245.53    135.51 o 
   0   6  19       90.01      401.64    207.63 o 
 -11   7  19     1767.68     2168.92    474.63 o 
  -9   7  19     1234.54     1326.31    342.64 o 
  -7   7  19       15.63      330.16    214.43 o 
  -5   7  19     1386.88     1338.04    362.68 o 
  -3   7  19     2012.28     2198.42    478.03 o 
 -16   0  20      172.64      429.62    210.65 o 
 -14   0  20     4892.11     4276.95    818.03 o 
 -12   0  20      308.98      366.09    194.77 o 
 -10   0  20        1.69       30.75    109.90 o 
  -8   0  20     8216.73     7504.90    874.04 o 
  -6   0  20     2569.14     2122.36    314.84 o 
  -4   0  20      150.25      103.28    163.95 o 
  -2   0  20     1805.93     1981.70    322.41 o 
   0   0  20      708.57      522.44    195.52 o 
   2   0  20     1173.87     1022.66    198.83 o 
   4   0  20      307.76      453.07    189.10 o 
 -17   1  20        9.31       51.63    128.21 o 
 -15   1  20      379.24      289.97    153.27 o 
 -13   1  20      233.38      211.37    240.91 o 
 -11   1  20      248.57      551.36    162.49 o 
  -9   1  20      476.63      539.57    113.10 o 
  -7   1  20      220.00      279.14    226.59 o 
  -5   1  20      289.89      202.13     87.08 o 
  -3   1  20      515.28      574.36    113.87 o 
  -1   1  20       13.33       81.57     79.98 o 
   1   1  20      743.45     1010.62    145.21 o 
   3   1  20       25.33       67.95     90.09 o 
   5   1  20       58.94      247.34    178.13 o 
 -16   2  20       81.32      128.50    126.49 o 
 -14   2  20     3436.71     3370.87    485.60 o 
 -12   2  20      221.81       54.07    227.67 o 
 -10   2  20       90.46      395.60    121.73 o 
  -8   2  20     3542.35     3522.29    386.04 o 
  -6   2  20     1511.38     1514.28    185.29 o 
  -4   2  20       19.58      220.37     90.85 o 
  -2   2  20     2179.95     2286.50    251.58 o 
   0   2  20     2313.70     2268.42    242.45 o 
   2   2  20       77.97      444.72    143.73 o 
   4   2  20       35.41      502.61    202.71 o 
   6   2  20     1036.57     1524.49    345.67 o 
 -17   3  20      544.34      790.42    263.22 o 
 -15   3  20     1460.27     1325.23    248.66 o 
 -13   3  20      444.17      801.53    162.08 o 
 -11   3  20      592.57      808.76    158.43 o 
  -9   3  20      480.91      701.80    149.84 o 
  -7   3  20      983.30     1031.19    147.96 o 
  -5   3  20      566.11      677.00    141.15 o 
  -3   3  20     1344.15     1340.92    178.01 o 
  -1   3  20        0.05      182.90    123.65 o 
   1   3  20     1156.71     1103.71    216.87 o 
 -16   4  20      622.45      513.20    242.80 o 
 -14   4  20      480.01      751.71    162.57 o 
 -12   4  20     1580.61     1818.86    246.89 o 
 -10   4  20     1110.86     1231.85    226.53 o 
  -8   4  20        2.07      258.75    223.28 o 
  -6   4  20       73.09       81.02    126.42 o 
  -4   4  20     1178.70     1297.46    357.93 o 
  -2   4  20      622.87      898.34    156.72 o 
   0   4  20      132.37      324.11    204.60 o 
 -15   5  20        6.41      -39.33    225.02 o 
 -13   5  20      160.55      182.41    120.08 o 
 -11   5  20      180.70      159.44    117.49 o 
  -9   5  20     1503.56     1592.74    227.32 o 
  -7   5  20       16.93      292.68    114.74 o 
  -5   5  20      639.02      461.40    133.71 o 
  -3   5  20      143.41      121.40    170.94 o 
  -1   5  20       22.38     -164.13    164.13 o 
 -12   6  20      972.22     1022.25    315.03 o 
 -10   6  20     2429.58     2622.37    571.82 o 
  -4   6  20     1988.32     2882.95    592.25 o 
 -13   1  21     1589.62     1738.83    304.98 o 
 -11   1  21      167.36       48.85    123.44 o 
  -9   1  21     2312.71     2217.66    239.76 o 
  -7   1  21     2795.82     2210.30    234.18 o 
  -5   1  21      310.42      291.14    160.76 o 
  -3   1  21       93.62      102.56    118.75 o 
  -1   1  21     2057.39     1796.87    200.14 o 
   1   1  21       49.51      467.07    204.60 o 
 -12   2  21      609.52      873.06    169.32 o 
 -10   2  21      545.43      318.49    125.88 o 
  -8   2  21       35.66      270.65     98.33 o 
  -6   2  21      631.95      788.95    132.55 o 
  -4   2  21      714.20      702.50    123.69 o 
  -2   2  21      518.77      507.13    122.96 o 
   0   2  21      485.57      585.82    200.82 o 
   2   2  21        4.54      875.89    242.04 o 
 -13   3  21      923.23     1438.64    372.52 o 
 -11   3  21        4.75      -57.13     98.82 o 
  -9   3  21      669.48      965.56    179.89 o 
  -7   3  21     1269.12     1143.85    160.16 o 
  -5   3  21      234.58      184.17    103.84 o 
  -3   3  21      234.11      528.75    218.03 o 
  -1   3  21      704.03      870.06    217.65 o 
   1   3  21       71.71      443.24    167.92 o 
 -12   4  21       16.69       71.86    193.26 o 
 -10   4  21      436.01     1060.25    228.97 o 
  -8   4  21       53.62      185.02    148.30 o 
  -6   4  21      274.47      518.33    215.57 o 
  -4   4  21      679.30     1394.44    241.76 o 
  -9   5  21      148.60      555.94    252.63 o 
  -7   5  21      128.48     -170.56    170.56 o 
  -8   0  22     4267.50     3508.47    647.84 o 
  -6   0  22       18.00      -58.62    172.45 o 
  -9   1  22       40.84      363.06    220.11 o 
  -7   1  22      380.80      184.39    129.10 o 
  -5   1  22       34.81     -104.76    104.76 o 
 -10   2  22       27.54       37.44    181.15 o 
  -8   2  22     1462.22     1512.76    374.41 o 
  -6   2  22       74.62        9.08    171.32 o 
  -5   3  22        0.03      219.73    195.15 o 
                                                 
